# Supplementary material for: Psychodidae (Diptera) of Azerbaijan and Georgia – faunistics with biodiversity notes
Source: Zookeys. 2021 Jun 15;1049:15–42. doi: 10.3897/zookeys.1049.66063 (PMC8298371; doi:10.3897/zookeys.1049.66063)
Supplement: XML Treatment for Feuerborniella obscura [file zookeys.1049.66063-treatment5.xml]

<!DOCTYPE tp:taxon-treatment
  PUBLIC "-//TaxonX//DTD Taxonomic Treatment Publishing DTD v0 20100105//EN" "tax-treatment-NSO.dtd">
<tp:taxon-treatment xmlns:tp="http://www.plazi.org/taxpub"><tp:treatment-meta><kwd-group><label>Taxon classification</label><kwd><named-content xmlns:xlink="http://www.w3.org/1999/xlink" content-type="kingdom">Animalia</named-content></kwd><kwd><named-content xmlns:xlink="http://www.w3.org/1999/xlink" content-type="order">Diptera</named-content></kwd><kwd><named-content xmlns:xlink="http://www.w3.org/1999/xlink" content-type="family">Psychodidae</named-content></kwd></kwd-group><mixed-citation publication-type="journal"><person-group><name><surname>Ježek</surname><given-names>Jan</given-names></name><name><surname>Manko</surname><given-names>Peter</given-names></name><name><surname>Oboňa</surname><given-names>Jozef</given-names></name></person-group><article-title><tp:taxon-name><tp:taxon-name-part taxon-name-part-type="family">Psychodidae</tp:taxon-name-part></tp:taxon-name> (<tp:taxon-name><tp:taxon-name-part taxon-name-part-type="order">Diptera</tp:taxon-name-part></tp:taxon-name>) of Azerbaijan and Georgia – faunistics with biodiversity notes</article-title><source>Zookeys</source><day>15</day><month>6</month><year>2021</year><volume>1049</volume><fpage>15</fpage><lpage>42</lpage><pub-id pub-id-type="doi">10.3897/zookeys.1049.66063</pub-id></mixed-citation></tp:treatment-meta><tp:nomenclature><tp:taxon-name><object-id xmlns:xlink="http://www.w3.org/1999/xlink" content-type="arpha" xlink:type="simple">15A297F7-E9A2-5D54-85A7-4AA0017F5F02</object-id>
                <tp:taxon-name-part taxon-name-part-type="genus" reg="Feuerborniella">Feuerborniella</tp:taxon-name-part>
                <tp:taxon-name-part taxon-name-part-type="species" reg="obscura">obscura</tp:taxon-name-part>
              </tp:taxon-name><tp:taxon-authority>(Tonnoir, 1919)</tp:taxon-authority></tp:nomenclature><tp:treatment-sec sec-type="material" id="SECID0EXDAE"><title>Material examined.</title><p><bold>Georgia</bold>: G 09, 2.5.2019, 1♀, slide Inv. No. 25731, leg JO (Fig. <xref ref-type="fig" rid="F2">2</xref>).</p></tp:treatment-sec><tp:treatment-sec sec-type="distribution" id="SECID0EDEAE"><title>Distribution.</title><p>A common European species, distributed in Central Europe, along the Atlantic coast, in the British Isles and reaching the Apennines and the Balkans in the south, known from habitats with sprayed moss cushions, spring areas, and stream meanders across a wide range of elevations (<xref ref-type="bibr" rid="B34">Ježek and Omelková 2012</xref>; <xref ref-type="bibr" rid="B60">Oboňa et al. 2019b</xref>).</p></tp:treatment-sec><tp:treatment-sec sec-type="notes" id="SECID0EREAE"><title>Note.</title><p>First record for Georgia and Transcaucasia.</p></tp:treatment-sec><tp:treatment-sec><!--Section generated to contain objects referenced in tp:taxon-treatment.--><fig id="F2" position="float" orientation="portrait"><object-id xmlns:xlink="http://www.w3.org/1999/xlink" content-type="doi" xlink:type="simple">10.3897/zookeys.1049.66063.figure2</object-id><object-id xmlns:xlink="http://www.w3.org/1999/xlink" content-type="arpha" xlink:type="simple">C38404E7-0520-5973-99E7-33B3DBEEC703</object-id><label>Figure 2.</label><caption><p>Occurrence of individual species on a map of the area of interest. Different colours (altitude) indicate the elevation in m a.s.l. and different symbols mark the sampling sites with occurrence of the species. When species co-occurred at the locality, an offset is shown in the legend and described in the Materials and methods. The number of sites where the species is present is given in brackets.</p></caption><graphic xmlns:xlink="http://www.w3.org/1999/xlink" xlink:href="zookeys-1049-015-g002.jpg" position="float" orientation="portrait" xlink:type="simple" id="oo_567174.jpg"><uri content-type="original_file" xlink:type="simple">https://binary.pensoft.net/fig/567174</uri></graphic></fig></tp:treatment-sec><ref-list><ref id="B34"><mixed-citation xmlns:xlink="http://www.w3.org/1999/xlink" xlink:type="simple"><person-group><name name-style="western"><surname>Ježek</surname><given-names>J</given-names></name><name name-style="western"><surname>Omelková</surname><given-names>M</given-names></name></person-group> (<year>2012</year>) Moth flies (<tp:taxon-name><tp:taxon-name-part taxon-name-part-type="order">Diptera</tp:taxon-name-part></tp:taxon-name>: <tp:taxon-name><tp:taxon-name-part taxon-name-part-type="family">Psychodidae</tp:taxon-name-part></tp:taxon-name>) of the Bile Karpaty Protected Landscape Area and Biosphere Reserve (Czech Republic). Acta Musei Moraviae, Scientiae Biologicae (Brno) (2011) 96(2): 763–802.</mixed-citation></ref><ref id="B60"><mixed-citation xmlns:xlink="http://www.w3.org/1999/xlink" xlink:type="simple"><person-group><name name-style="western"><surname>Oboňa</surname><given-names>J</given-names></name><name name-style="western"><surname>Dvořák</surname><given-names>L</given-names></name><name name-style="western"><surname>Dvořáková</surname><given-names>K</given-names></name><name name-style="western"><surname>Ježek</surname><given-names>J</given-names></name><name name-style="western"><surname>Kovács</surname><given-names>T</given-names></name><name name-style="western"><surname>Murányi</surname><given-names>D</given-names></name><name name-style="western"><surname>Słowińska</surname><given-names>I</given-names></name><name name-style="western"><surname>Starý</surname><given-names>J</given-names></name><name name-style="western"><surname>van der Weele</surname><given-names>R</given-names></name><name name-style="western"><surname>Manko</surname><given-names>P</given-names></name></person-group> (<year>2019b</year>) <article-title>Faunistic records of some <tp:taxon-name><tp:taxon-name-part taxon-name-part-type="order">Diptera</tp:taxon-name-part></tp:taxon-name> families from the Babia Góra massif in Poland.</article-title><source>Dipteron</source><volume>35</volume>: <fpage>118</fpage>–<lpage>131</lpage>. <ext-link xlink:type="simple" ext-link-type="uri" xlink:href="https://zenodo.org/record/3559211">https://zenodo.org/record/3559211</ext-link></mixed-citation></ref></ref-list></tp:taxon-treatment>
