# Supplementary material for: Psychodidae (Diptera) of Azerbaijan and Georgia – faunistics with biodiversity notes
Source: Zookeys. 2021 Jun 15;1049:15–42. doi: 10.3897/zookeys.1049.66063 (PMC8298371; doi:10.3897/zookeys.1049.66063)
Supplement: XML Treatment for Logima sigma [file zookeys.1049.66063-treatment9.xml]

<!DOCTYPE tp:taxon-treatment
  PUBLIC "-//TaxonX//DTD Taxonomic Treatment Publishing DTD v0 20100105//EN" "tax-treatment-NSO.dtd">
<tp:taxon-treatment xmlns:tp="http://www.plazi.org/taxpub"><tp:treatment-meta><kwd-group><label>Taxon classification</label><kwd><named-content xmlns:xlink="http://www.w3.org/1999/xlink" content-type="kingdom">Animalia</named-content></kwd><kwd><named-content xmlns:xlink="http://www.w3.org/1999/xlink" content-type="order">Diptera</named-content></kwd><kwd><named-content xmlns:xlink="http://www.w3.org/1999/xlink" content-type="family">Psychodidae</named-content></kwd></kwd-group><mixed-citation publication-type="journal"><person-group><name><surname>Ježek</surname><given-names>Jan</given-names></name><name><surname>Manko</surname><given-names>Peter</given-names></name><name><surname>Oboňa</surname><given-names>Jozef</given-names></name></person-group><article-title><tp:taxon-name><tp:taxon-name-part taxon-name-part-type="family">Psychodidae</tp:taxon-name-part></tp:taxon-name> (<tp:taxon-name><tp:taxon-name-part taxon-name-part-type="order">Diptera</tp:taxon-name-part></tp:taxon-name>) of Azerbaijan and Georgia – faunistics with biodiversity notes</article-title><source>Zookeys</source><day>15</day><month>6</month><year>2021</year><volume>1049</volume><fpage>15</fpage><lpage>42</lpage><pub-id pub-id-type="doi">10.3897/zookeys.1049.66063</pub-id></mixed-citation></tp:treatment-meta><tp:nomenclature><tp:taxon-name><object-id xmlns:xlink="http://www.w3.org/1999/xlink" content-type="arpha" xlink:type="simple">3850957D-26CC-515C-8B9F-8E04D7F6B511</object-id>
                <tp:taxon-name-part taxon-name-part-type="genus" reg="Logima">Logima</tp:taxon-name-part>
                <tp:taxon-name-part taxon-name-part-type="species" reg="sigma">sigma</tp:taxon-name-part>
              </tp:taxon-name><tp:taxon-authority>(Kincaid, 1899)</tp:taxon-authority></tp:nomenclature><tp:treatment-sec sec-type="material" id="SECID0E3LAE"><title>Material examined.</title><p><bold>Azerbaijan</bold>: A 22, 5.5.2019, 1♀, slide Inv. No. 25626, leg. JO (Fig. <xref ref-type="fig" rid="F2">2</xref>).</p></tp:treatment-sec><tp:treatment-sec sec-type="distribution" id="SECID0EIMAE"><title>Distribution.</title><p>Uncommon Holarctic species. Recorded from Austria, Belgium, Czech Republic, France, Great Britain, Norway, Poland, Slovakia, Spain (incl. Madeira); Antipodes Is., Auckland L. (lake or lakes), Australia, Campbell L., Chile, Enderby L., Ewing L., French L., Macquarie L., New Zealand, Ocean L., Rose L., Saint Helena, and USA (<xref ref-type="bibr" rid="B2">Andersen and Håland 1995</xref>; <xref ref-type="bibr" rid="B20">Ježek 2003</xref>; <xref ref-type="bibr" rid="B54">Kvifte et al. 2011</xref>; <xref ref-type="bibr" rid="B53">Kvifte and Andersen 2012</xref>; <xref ref-type="bibr" rid="B5">Elgueta and Ježek 2014</xref>; <xref ref-type="bibr" rid="B7">Haselboeck 2016</xref>; <xref ref-type="bibr" rid="B30">Ježek et al. 2018</xref>b; <xref ref-type="bibr" rid="B64">Oboňa and Kozánek 2018</xref>; <xref ref-type="bibr" rid="B73">Wagner 2018</xref>).</p></tp:treatment-sec><tp:treatment-sec sec-type="notes" id="SECID0ESNAE"><title>Note.</title><p>First record for Azerbaijan and Transcaucasia.</p></tp:treatment-sec><tp:treatment-sec><!--Section generated to contain objects referenced in tp:taxon-treatment.--><fig id="F2" position="float" orientation="portrait"><object-id xmlns:xlink="http://www.w3.org/1999/xlink" content-type="doi" xlink:type="simple">10.3897/zookeys.1049.66063.figure2</object-id><object-id xmlns:xlink="http://www.w3.org/1999/xlink" content-type="arpha" xlink:type="simple">C38404E7-0520-5973-99E7-33B3DBEEC703</object-id><label>Figure 2.</label><caption><p>Occurrence of individual species on a map of the area of interest. Different colours (altitude) indicate the elevation in m a.s.l. and different symbols mark the sampling sites with occurrence of the species. When species co-occurred at the locality, an offset is shown in the legend and described in the Materials and methods. The number of sites where the species is present is given in brackets.</p></caption><graphic xmlns:xlink="http://www.w3.org/1999/xlink" xlink:href="zookeys-1049-015-g002.jpg" position="float" orientation="portrait" xlink:type="simple" id="oo_567174.jpg"><uri content-type="original_file" xlink:type="simple">https://binary.pensoft.net/fig/567174</uri></graphic></fig></tp:treatment-sec><ref-list><ref id="B2"><mixed-citation xmlns:xlink="http://www.w3.org/1999/xlink" xlink:type="simple"><person-group><name name-style="western"><surname>Andersen</surname><given-names>T</given-names></name><name name-style="western"><surname>Håland</surname><given-names>Ø</given-names></name></person-group> (<year>1995</year>) <article-title>Norwegian moth flies (<tp:taxon-name><tp:taxon-name-part taxon-name-part-type="order">Diptera</tp:taxon-name-part></tp:taxon-name>: <tp:taxon-name><tp:taxon-name-part taxon-name-part-type="family">Psychodidae</tp:taxon-name-part></tp:taxon-name>).</article-title><source>Fauna Norvegica Serie B</source><volume>42</volume>: <fpage>125</fpage>–<lpage>130</lpage>.</mixed-citation></ref><ref id="B20"><mixed-citation xmlns:xlink="http://www.w3.org/1999/xlink" xlink:type="simple"><person-group><name name-style="western"><surname>Ježek</surname><given-names>J</given-names></name></person-group> (<year>2003</year>) <article-title>New faunistic data and check list of non Phlebotomine moth flies (<tp:taxon-name><tp:taxon-name-part taxon-name-part-type="order">Diptera</tp:taxon-name-part></tp:taxon-name>, <tp:taxon-name><tp:taxon-name-part taxon-name-part-type="family">Psychodidae</tp:taxon-name-part></tp:taxon-name>) from the Czech and Slovak republics.</article-title><source>Journal of the National Museum (Prague) Natural History Series</source><volume>172</volume>(<issue>1–4</issue>): <fpage>121</fpage>–<lpage>132</lpage>.</mixed-citation></ref><ref id="B54"><mixed-citation xmlns:xlink="http://www.w3.org/1999/xlink" xlink:type="simple"><person-group><name name-style="western"><surname>Kvifte</surname><given-names>GM</given-names></name><name name-style="western"><surname>Håland</surname><given-names>Ø</given-names></name><name name-style="western"><surname>Andersen</surname><given-names>T</given-names></name></person-group> (<year>2011</year>) <article-title>A revised checklist of Norwegian moth flies (<tp:taxon-name><tp:taxon-name-part taxon-name-part-type="order">Diptera</tp:taxon-name-part></tp:taxon-name>, <tp:taxon-name><tp:taxon-name-part taxon-name-part-type="family">Psychodidae</tp:taxon-name-part></tp:taxon-name>).</article-title><source>Norwegian Journal of Entomology</source><volume>58</volume>: <fpage>180</fpage>–<lpage>188</lpage>.</mixed-citation></ref><ref id="B53"><mixed-citation xmlns:xlink="http://www.w3.org/1999/xlink" xlink:type="simple"><person-group><name name-style="western"><surname>Kvifte</surname><given-names>GM</given-names></name><name name-style="western"><surname>Andersen</surname><given-names>T</given-names></name></person-group> (<year>2012</year>) <article-title>Moth flies (<tp:taxon-name><tp:taxon-name-part taxon-name-part-type="order">Diptera</tp:taxon-name-part></tp:taxon-name>, <tp:taxon-name><tp:taxon-name-part taxon-name-part-type="family">Psychodidae</tp:taxon-name-part></tp:taxon-name>) from Finnmark, northern Norway.</article-title><source>Norwegian Journal of Entomology</source><volume>59</volume>: <fpage>108</fpage>–<lpage>119</lpage>.</mixed-citation></ref><ref id="B5"><mixed-citation xmlns:xlink="http://www.w3.org/1999/xlink" xlink:type="simple"><person-group><name name-style="western"><surname>Elgueta</surname><given-names>M</given-names></name><name name-style="western"><surname>Ježek</surname><given-names>J</given-names></name></person-group> (<year>2014</year>) <article-title>Nuevos registros de <tp:taxon-name><tp:taxon-name-part taxon-name-part-type="family">Psychodidae</tp:taxon-name-part></tp:taxon-name> (<tp:taxon-name><tp:taxon-name-part taxon-name-part-type="order">Diptera</tp:taxon-name-part></tp:taxon-name>), con una lista de especies citadas para Chile.</article-title><source>Anales del Instituto de la Patagonia</source><volume>42</volume>(<issue>2</issue>): <fpage>71</fpage>–<lpage>84</lpage>. <ext-link xlink:type="simple" ext-link-type="doi" xlink:href="10.4067/S0718-686X2014000200007">https://doi.org/10.4067/S0718-686X2014000200007</ext-link></mixed-citation></ref><ref id="B7"><mixed-citation xmlns:xlink="http://www.w3.org/1999/xlink" xlink:type="simple"><person-group><name name-style="western"><surname>Haselboeck</surname><given-names>A</given-names></name></person-group> (<year>2016</year>) <article-title>Erstnachweis von <italic><tp:taxon-name><tp:taxon-name-part taxon-name-part-type="genus">Psychoda</tp:taxon-name-part> <tp:taxon-name-part taxon-name-part-type="species">sigma</tp:taxon-name-part></tp:taxon-name></italic> Kincaid 1899 (<tp:taxon-name><tp:taxon-name-part taxon-name-part-type="order">Diptera</tp:taxon-name-part></tp:taxon-name>, <tp:taxon-name><tp:taxon-name-part taxon-name-part-type="family">Psychodidae</tp:taxon-name-part></tp:taxon-name>, Schmetterlingsmucken) fur Baden. Wurttemberg.</article-title><source>Mitteilungen Entomologischer Verein Stuttgart</source><volume>51</volume>(<issue>2</issue>): <fpage>76</fpage>.</mixed-citation></ref><ref id="B30"><mixed-citation xmlns:xlink="http://www.w3.org/1999/xlink" xlink:type="simple"><person-group><name name-style="western"><surname>Ježek</surname><given-names>J</given-names></name><name name-style="western"><surname>Manko</surname><given-names>P</given-names></name><name name-style="western"><surname>Oboňa</surname><given-names>J</given-names></name></person-group> (<year>2018</year>) <article-title>Checklist of known moth flies and sand flies (<tp:taxon-name><tp:taxon-name-part taxon-name-part-type="order">Diptera</tp:taxon-name-part></tp:taxon-name>, <tp:taxon-name><tp:taxon-name-part taxon-name-part-type="family">Psychodidae</tp:taxon-name-part></tp:taxon-name>) from Armenia and Azerbaijan.</article-title><source>ZooKeys</source><volume>798</volume>: <fpage>109</fpage>–<lpage>133</lpage>. <ext-link xlink:type="simple" ext-link-type="doi" xlink:href="10.3897/zookeys.798.26543">https://doi.org/10.3897/zookeys.798.26543</ext-link></mixed-citation></ref><ref id="B64"><mixed-citation xmlns:xlink="http://www.w3.org/1999/xlink" xlink:type="simple"><person-group><name name-style="western"><surname>Oboňa</surname><given-names>J</given-names></name><name name-style="western"><surname>Kozánek</surname><given-names>M</given-names></name></person-group> (<year>2018</year>) <article-title>First record of <italic><tp:taxon-name><tp:taxon-name-part taxon-name-part-type="genus">Logima</tp:taxon-name-part> <tp:taxon-name-part taxon-name-part-type="species">sigma</tp:taxon-name-part></tp:taxon-name></italic> (Kincaid, 1899) (<tp:taxon-name><tp:taxon-name-part taxon-name-part-type="order">Diptera</tp:taxon-name-part></tp:taxon-name>: <tp:taxon-name><tp:taxon-name-part taxon-name-part-type="family">Psychodidae</tp:taxon-name-part></tp:taxon-name>) from Slovakia.</article-title><source>Biodiversity and Environment</source><volume>10</volume>: <fpage>22</fpage>–<lpage>24</lpage>.</mixed-citation></ref><ref id="B73"><mixed-citation xmlns:xlink="http://www.w3.org/1999/xlink" xlink:type="simple"><person-group><name name-style="western"><surname>Wagner</surname><given-names>R</given-names></name></person-group> (<year>2018</year>) Fauna Europaea: <tp:taxon-name><tp:taxon-name-part taxon-name-part-type="family">Psychodidae</tp:taxon-name-part></tp:taxon-name>. In: de Jong H (Ed.) Fauna Europaea: <tp:taxon-name><tp:taxon-name-part taxon-name-part-type="order">Diptera</tp:taxon-name-part></tp:taxon-name>, <tp:taxon-name><tp:taxon-name-part taxon-name-part-type="suborder">Nematocera</tp:taxon-name-part></tp:taxon-name> [online]. <ext-link xlink:type="simple" ext-link-type="uri" xlink:href="https://fauna-eu.org">https://fauna-eu.org</ext-link> [updated 15 June 2014; accessed 30 October 2019]</mixed-citation></ref></ref-list></tp:taxon-treatment>
