# Supplementary material for: Psychodidae (Diptera) of Azerbaijan and Georgia – faunistics with biodiversity notes
Source: Zookeys. 2021 Jun 15;1049:15–42. doi: 10.3897/zookeys.1049.66063 (PMC8298371; doi:10.3897/zookeys.1049.66063)
Supplement: XML Treatment for Promormia silesiensis [file zookeys.1049.66063-treatment12.xml]

<!DOCTYPE tp:taxon-treatment
  PUBLIC "-//TaxonX//DTD Taxonomic Treatment Publishing DTD v0 20100105//EN" "tax-treatment-NSO.dtd">
<tp:taxon-treatment xmlns:tp="http://www.plazi.org/taxpub"><tp:treatment-meta><kwd-group><label>Taxon classification</label><kwd><named-content xmlns:xlink="http://www.w3.org/1999/xlink" content-type="kingdom">Animalia</named-content></kwd><kwd><named-content xmlns:xlink="http://www.w3.org/1999/xlink" content-type="order">Diptera</named-content></kwd><kwd><named-content xmlns:xlink="http://www.w3.org/1999/xlink" content-type="family">Psychodidae</named-content></kwd></kwd-group><mixed-citation publication-type="journal"><person-group><name><surname>Ježek</surname><given-names>Jan</given-names></name><name><surname>Manko</surname><given-names>Peter</given-names></name><name><surname>Oboňa</surname><given-names>Jozef</given-names></name></person-group><article-title><tp:taxon-name><tp:taxon-name-part taxon-name-part-type="family">Psychodidae</tp:taxon-name-part></tp:taxon-name> (<tp:taxon-name><tp:taxon-name-part taxon-name-part-type="order">Diptera</tp:taxon-name-part></tp:taxon-name>) of Azerbaijan and Georgia – faunistics with biodiversity notes</article-title><source>Zookeys</source><day>15</day><month>6</month><year>2021</year><volume>1049</volume><fpage>15</fpage><lpage>42</lpage><pub-id pub-id-type="doi">10.3897/zookeys.1049.66063</pub-id></mixed-citation></tp:treatment-meta><tp:nomenclature><tp:taxon-name><object-id xmlns:xlink="http://www.w3.org/1999/xlink" content-type="arpha" xlink:type="simple">77159C59-3563-5287-BE24-A1C5DCBF8AB1</object-id>
                <tp:taxon-name-part taxon-name-part-type="genus" reg="Promormia">Promormia</tp:taxon-name-part>
                <tp:taxon-name-part taxon-name-part-type="species" reg="silesiensis">silesiensis</tp:taxon-name-part>
              </tp:taxon-name><tp:taxon-authority>(Ježek, 1983)</tp:taxon-authority></tp:nomenclature><tp:treatment-sec sec-type="material" id="SECID0EFTAE"><title>Material examined.</title><p><bold>Azerbaijan</bold>: A 02, 9.5.2019, 1♂, slide Inv. No. 25661, leg. JO (Fig. <xref ref-type="fig" rid="F3">3</xref>).</p></tp:treatment-sec><tp:treatment-sec sec-type="distribution" id="SECID0ERTAE"><title>Distribution.</title><p>Species known only from Czech Republic, Greece, Slovakia, and Slovenia; until now considered as a rare European species (<xref ref-type="bibr" rid="B10">Ježek 1983</xref>; <xref ref-type="bibr" rid="B65">Omelková and Ježek 2012</xref>; <xref ref-type="bibr" rid="B62">Oboňa and Ježek 2014</xref>).</p></tp:treatment-sec><tp:treatment-sec sec-type="notes" id="SECID0EDUAE"><title>Note.</title><p>Based on the record from the southern slope of the Greater Caucasus foothills (see above), it is necessary to reconsider it as a European and Transcaucasian species. First record for Azerbaijan and Transcaucasia.</p></tp:treatment-sec><tp:treatment-sec><!--Section generated to contain objects referenced in tp:taxon-treatment.--><fig id="F3" position="float" orientation="portrait"><object-id xmlns:xlink="http://www.w3.org/1999/xlink" content-type="doi" xlink:type="simple">10.3897/zookeys.1049.66063.figure3</object-id><object-id xmlns:xlink="http://www.w3.org/1999/xlink" content-type="arpha" xlink:type="simple">14B4F3C0-8240-5FEA-88B8-BAAE8FE7E35C</object-id><label>Figure 3.</label><caption><p>Occurrence of individual species on a map of the area of interest. Different colours (altitude) indicate the elevation in m a.s.l. and different symbols mark the sampling sites with occurrence of the species. The number of sites where the species is present is given in brackets.</p></caption><graphic xmlns:xlink="http://www.w3.org/1999/xlink" xlink:href="zookeys-1049-015-g003.jpg" position="float" orientation="portrait" xlink:type="simple" id="oo_567175.jpg"><uri content-type="original_file" xlink:type="simple">https://binary.pensoft.net/fig/567175</uri></graphic></fig></tp:treatment-sec><ref-list><ref id="B10"><mixed-citation xmlns:xlink="http://www.w3.org/1999/xlink" xlink:type="simple"><person-group><name name-style="western"><surname>Ježek</surname><given-names>J</given-names></name></person-group> (<year>1983</year>) <article-title>Contribution to the knowledge of <tp:taxon-name><tp:taxon-name-part taxon-name-part-type="tribe">Mormiini</tp:taxon-name-part></tp:taxon-name> End. (<tp:taxon-name><tp:taxon-name-part taxon-name-part-type="order">Diptera</tp:taxon-name-part></tp:taxon-name>, <tp:taxon-name><tp:taxon-name-part taxon-name-part-type="family">Psychodidae</tp:taxon-name-part></tp:taxon-name>) in Czechoslovakia.</article-title><source>Acta Entomologica Musei Nationalis Pragae</source><volume>41</volume>: <fpage>189</fpage>–<lpage>212</lpage>.</mixed-citation></ref><ref id="B65"><mixed-citation xmlns:xlink="http://www.w3.org/1999/xlink" xlink:type="simple"><person-group><name name-style="western"><surname>Omelková</surname><given-names>M</given-names></name><name name-style="western"><surname>Ježek</surname><given-names>J</given-names></name></person-group> (<year>2012</year>) <article-title>Two new species of <italic><tp:taxon-name><tp:taxon-name-part taxon-name-part-type="genus">Pneumia</tp:taxon-name-part></tp:taxon-name></italic> Enderlein (<tp:taxon-name><tp:taxon-name-part taxon-name-part-type="order">Diptera</tp:taxon-name-part></tp:taxon-name>, <tp:taxon-name><tp:taxon-name-part taxon-name-part-type="family">Psychodidae</tp:taxon-name-part></tp:taxon-name>, <tp:taxon-name><tp:taxon-name-part taxon-name-part-type="subfamily">Psychodinae</tp:taxon-name-part></tp:taxon-name>) from the Palaearctic region.</article-title><source>Zootaxa</source><volume>3180</volume>: <fpage>1</fpage>–<lpage>18</lpage>. <ext-link xlink:type="simple" ext-link-type="doi" xlink:href="10.11646/zootaxa.3180.1.1">https://doi.org/10.11646/zootaxa.3180.1.1</ext-link></mixed-citation></ref><ref id="B62"><mixed-citation xmlns:xlink="http://www.w3.org/1999/xlink" xlink:type="simple"><person-group><name name-style="western"><surname>Oboňa</surname><given-names>J</given-names></name><name name-style="western"><surname>Ježek</surname><given-names>J</given-names></name></person-group> (<year>2014</year>) <article-title>Prodromus of moth flies (<tp:taxon-name><tp:taxon-name-part taxon-name-part-type="order">Diptera</tp:taxon-name-part></tp:taxon-name>: <tp:taxon-name><tp:taxon-name-part taxon-name-part-type="family">Psychodidae</tp:taxon-name-part></tp:taxon-name>) from Slovakia.</article-title><source>Acta Musei Silesiae Scientiae Naturales</source><volume>63</volume>: <fpage>193</fpage>–<lpage>251</lpage>. <ext-link xlink:type="simple" ext-link-type="doi" xlink:href="10.2478/cszma-2014-0020">https://doi.org/10.2478/cszma-2014-0020</ext-link></mixed-citation></ref></ref-list></tp:taxon-treatment>
