# Supplementary material for: Psychodidae (Diptera) of Azerbaijan and Georgia – faunistics with biodiversity notes
Source: Zookeys. 2021 Jun 15;1049:15–42. doi: 10.3897/zookeys.1049.66063 (PMC8298371; doi:10.3897/zookeys.1049.66063)
Supplement: XML Treatment for Parabazarella joosti lalehzarica [file zookeys.1049.66063-treatment15.xml]

<!DOCTYPE tp:taxon-treatment
  PUBLIC "-//TaxonX//DTD Taxonomic Treatment Publishing DTD v0 20100105//EN" "tax-treatment-NSO.dtd">
<tp:taxon-treatment xmlns:tp="http://www.plazi.org/taxpub"><tp:treatment-meta><kwd-group><label>Taxon classification</label><kwd><named-content xmlns:xlink="http://www.w3.org/1999/xlink" content-type="kingdom">Animalia</named-content></kwd><kwd><named-content xmlns:xlink="http://www.w3.org/1999/xlink" content-type="order">Diptera</named-content></kwd><kwd><named-content xmlns:xlink="http://www.w3.org/1999/xlink" content-type="family">Psychodidae</named-content></kwd></kwd-group><mixed-citation publication-type="journal"><person-group><name><surname>Ježek</surname><given-names>Jan</given-names></name><name><surname>Manko</surname><given-names>Peter</given-names></name><name><surname>Oboňa</surname><given-names>Jozef</given-names></name></person-group><article-title><tp:taxon-name><tp:taxon-name-part taxon-name-part-type="family">Psychodidae</tp:taxon-name-part></tp:taxon-name> (<tp:taxon-name><tp:taxon-name-part taxon-name-part-type="order">Diptera</tp:taxon-name-part></tp:taxon-name>) of Azerbaijan and Georgia – faunistics with biodiversity notes</article-title><source>Zookeys</source><day>15</day><month>6</month><year>2021</year><volume>1049</volume><fpage>15</fpage><lpage>42</lpage><pub-id pub-id-type="doi">10.3897/zookeys.1049.66063</pub-id></mixed-citation></tp:treatment-meta><tp:nomenclature><tp:taxon-name><object-id xmlns:xlink="http://www.w3.org/1999/xlink" content-type="arpha" xlink:type="simple">8C1AF31E-2EBE-5644-A711-C9D49CE4B58F</object-id>
                <tp:taxon-name-part taxon-name-part-type="genus" reg="Parabazarella">Parabazarella</tp:taxon-name-part>
                <tp:taxon-name-part taxon-name-part-type="species" reg="joosti">joosti</tp:taxon-name-part>
                <tp:taxon-name-part taxon-name-part-type="subspecies" reg="lalehzarica">lalehzarica</tp:taxon-name-part>
              </tp:taxon-name><tp:taxon-authority>Ježek, 1990</tp:taxon-authority></tp:nomenclature><tp:treatment-sec sec-type="material" id="SECID0EH2AE"><title>Material examined.</title><p><bold>Georgia</bold>: G 24, 29.4.2019, 3♂♂, slide Inv. No. 25678, 25734 and 25745, leg. JO; G 35, 11.7.2019, 1♂, slide Inv. No. 25616, leg. <abbrev xmlns:xlink="http://www.w3.org/1999/xlink" xlink:title="Tibor Kovács" id="ABBRID0EP2AE" xlink:type="simple">TK</abbrev>, PM, <abbrev xmlns:xlink="http://www.w3.org/1999/xlink" xlink:title="Dávid Murányi" id="ABBRID0ET2AE" xlink:type="simple">DM</abbrev>; G 34, 11.7.2019, 1♂, slide Inv. No. 25581, leg. <abbrev xmlns:xlink="http://www.w3.org/1999/xlink" xlink:title="Tibor Kovács" id="ABBRID0EX2AE" xlink:type="simple">TK</abbrev>, PM, <abbrev xmlns:xlink="http://www.w3.org/1999/xlink" xlink:title="Dávid Murányi" id="ABBRID0E22AE" xlink:type="simple">DM</abbrev>; G 35, 11.7.2019, 1♂, slide Inv. No. 25571, leg. <abbrev xmlns:xlink="http://www.w3.org/1999/xlink" xlink:title="Tibor Kovács" id="ABBRID0E62AE" xlink:type="simple">TK</abbrev>, PM, <abbrev xmlns:xlink="http://www.w3.org/1999/xlink" xlink:title="Dávid Murányi" id="ABBRID0ED3AE" xlink:type="simple">DM</abbrev>, <abbrev xmlns:xlink="http://www.w3.org/1999/xlink" xlink:title="Gilles Vinçon" id="ABBRID0EH3AE" xlink:type="simple">GV</abbrev>; G 43, 11.7.2019, 1♂, slide Inv. No. 25617, leg. <abbrev xmlns:xlink="http://www.w3.org/1999/xlink" xlink:title="Tibor Kovács" id="ABBRID0EL3AE" xlink:type="simple">TK</abbrev>, PM, <abbrev xmlns:xlink="http://www.w3.org/1999/xlink" xlink:title="Dávid Murányi" id="ABBRID0EP3AE" xlink:type="simple">DM</abbrev>, <abbrev xmlns:xlink="http://www.w3.org/1999/xlink" xlink:title="Gilles Vinçon" id="ABBRID0ET3AE" xlink:type="simple">GV</abbrev> (Fig. <xref ref-type="fig" rid="F3">3</xref>).</p></tp:treatment-sec><tp:treatment-sec sec-type="distribution" id="SECID0E23AE"><title>Distribution.</title><p><italic><tp:taxon-name><tp:taxon-name-part taxon-name-part-type="genus" reg="Bazarella">Bazarella</tp:taxon-name-part> <tp:taxon-name-part taxon-name-part-type="species" reg="joosti">joosti</tp:taxon-name-part></tp:taxon-name></italic> Vaillant, 1983, was described from Schelda nr. Kashadl (Central Caucasus: Georgia, probably Gora Shkhel’da, omitted (overlooked) from Georgia in <xref ref-type="bibr" rid="B61">Oboňa et al. 2019a</xref>); the subspecies <tp:taxon-name><tp:taxon-name-part taxon-name-part-type="genus" reg="Bazarella"/><tp:taxon-name-part taxon-name-part-type="species" reg="joosti"/><tp:taxon-name-part taxon-name-part-type="subspecies" reg="lalehzrica">lalehzrica</tp:taxon-name-part></tp:taxon-name> is known only from the original description (<xref ref-type="bibr" rid="B13">Ježek 1990</xref>b) from S. E. Iran, Kerman province, Kuh-e Lalehzar (top m a.s.l. 4374, 3850–4374 m), holotype and 9 paratypes (males).</p></tp:treatment-sec><tp:treatment-sec sec-type="notes" id="SECID0ED5AE"><title>Note.</title><p><italic><tp:taxon-name><tp:taxon-name-part taxon-name-part-type="genus" reg="Parabazarella">Parabazarella</tp:taxon-name-part></tp:taxon-name></italic> Vaillant, 1983 was raised to genus level by <xref ref-type="bibr" rid="B18">Ježek (2001)</xref> after previously being considered a subgenus of <italic><tp:taxon-name><tp:taxon-name-part taxon-name-part-type="genus" reg="Bazarella">Bazarella</tp:taxon-name-part></tp:taxon-name></italic> Vaillant, 1961. This is the first record since the original description.</p></tp:treatment-sec><tp:treatment-sec><!--Section generated to contain objects referenced in tp:taxon-treatment.--><fig id="F3" position="float" orientation="portrait"><object-id xmlns:xlink="http://www.w3.org/1999/xlink" content-type="doi" xlink:type="simple">10.3897/zookeys.1049.66063.figure3</object-id><object-id xmlns:xlink="http://www.w3.org/1999/xlink" content-type="arpha" xlink:type="simple">14B4F3C0-8240-5FEA-88B8-BAAE8FE7E35C</object-id><label>Figure 3.</label><caption><p>Occurrence of individual species on a map of the area of interest. Different colours (altitude) indicate the elevation in m a.s.l. and different symbols mark the sampling sites with occurrence of the species. The number of sites where the species is present is given in brackets.</p></caption><graphic xmlns:xlink="http://www.w3.org/1999/xlink" xlink:href="zookeys-1049-015-g003.jpg" position="float" orientation="portrait" xlink:type="simple" id="oo_567175.jpg"><uri content-type="original_file" xlink:type="simple">https://binary.pensoft.net/fig/567175</uri></graphic></fig></tp:treatment-sec><ref-list><ref id="B61"><mixed-citation xmlns:xlink="http://www.w3.org/1999/xlink" xlink:type="simple"><person-group><name name-style="western"><surname>Oboňa</surname><given-names>J</given-names></name><name name-style="western"><surname>Dvořak</surname><given-names>L</given-names></name><name name-style="western"><surname>Haenni</surname><given-names>J-P</given-names></name><name name-style="western"><surname>Hrivniak</surname><given-names>Ľ</given-names></name><name name-style="western"><surname>Japoshvili</surname><given-names>B</given-names></name><name name-style="western"><surname>Ježek</surname><given-names>J</given-names></name><name name-style="western"><surname>Kerimova</surname><given-names>I</given-names></name><name name-style="western"><surname>Maca</surname><given-names>J</given-names></name><name name-style="western"><surname>Muranyi</surname><given-names>D</given-names></name><name name-style="western"><surname>Rendoš</surname><given-names>M</given-names></name><name name-style="western"><surname>Słowińska</surname><given-names>I</given-names></name><name name-style="western"><surname>Snegovaya</surname><given-names>N</given-names></name><name name-style="western"><surname>Stary</surname><given-names>J</given-names></name><name name-style="western"><surname>Manko</surname><given-names>P</given-names></name></person-group> (<year>2019a</year>) <article-title>New and interesting records of <tp:taxon-name><tp:taxon-name-part taxon-name-part-type="order">Diptera</tp:taxon-name-part></tp:taxon-name> from Azerbaijan and Georgia.</article-title><source>Zoosystematica Rossica</source><volume>28</volume>(<issue>2</issue>): <fpage>277</fpage>–<lpage>295</lpage>. <ext-link xlink:type="simple" ext-link-type="doi" xlink:href="10.31610/zsr/2019.28.2.277">https://doi.org/10.31610/zsr/2019.28.2.277</ext-link></mixed-citation></ref><ref id="B13"><mixed-citation xmlns:xlink="http://www.w3.org/1999/xlink" xlink:type="simple"><person-group><name name-style="western"><surname>Ježek</surname><given-names>J</given-names></name></person-group> (<year>1990</year>) <article-title>Redescriptions of nine common palaearctic and holarctic species of <tp:taxon-name><tp:taxon-name-part taxon-name-part-type="tribe">Psychodini</tp:taxon-name-part></tp:taxon-name> End. (<tp:taxon-name><tp:taxon-name-part taxon-name-part-type="order">Diptera</tp:taxon-name-part></tp:taxon-name>: <tp:taxon-name><tp:taxon-name-part taxon-name-part-type="family">Psychodidae</tp:taxon-name-part></tp:taxon-name>).</article-title><source>Acta Entomologica Musei Nationalis Pragae</source><volume>43</volume>: <fpage>33</fpage>–<lpage>83</lpage>.</mixed-citation></ref><ref id="B18"><mixed-citation xmlns:xlink="http://www.w3.org/1999/xlink" xlink:type="simple"><person-group><name name-style="western"><surname>Ježek</surname><given-names>J</given-names></name></person-group> (<year>2001</year>) <article-title>New Palaearctic taxa of moth flies (<tp:taxon-name><tp:taxon-name-part taxon-name-part-type="order">Diptera</tp:taxon-name-part></tp:taxon-name>: <tp:taxon-name><tp:taxon-name-part taxon-name-part-type="family">Psychodidae</tp:taxon-name-part></tp:taxon-name>) from very small accidental spirituous samples of insects.</article-title><source>Acta Universitatis <tp:taxon-name><tp:taxon-name-part taxon-name-part-type="subfamily">Carolinae</tp:taxon-name-part></tp:taxon-name> Biologica</source><volume>45</volume>: <fpage>53</fpage>–<lpage>66</lpage>.</mixed-citation></ref></ref-list></tp:taxon-treatment>
