# Supplementary material for: Psychodidae (Diptera) of Azerbaijan and Georgia – faunistics with biodiversity notes
Source: Zookeys. 2021 Jun 15;1049:15–42. doi: 10.3897/zookeys.1049.66063 (PMC8298371; doi:10.3897/zookeys.1049.66063)
Supplement: XML Treatment for Pericoma (Pericoma) bosniaca [file zookeys.1049.66063-treatment19.xml]

<!DOCTYPE tp:taxon-treatment
  PUBLIC "-//TaxonX//DTD Taxonomic Treatment Publishing DTD v0 20100105//EN" "tax-treatment-NSO.dtd">
<tp:taxon-treatment xmlns:tp="http://www.plazi.org/taxpub"><tp:treatment-meta><kwd-group><label>Taxon classification</label><kwd><named-content xmlns:xlink="http://www.w3.org/1999/xlink" content-type="kingdom">Animalia</named-content></kwd><kwd><named-content xmlns:xlink="http://www.w3.org/1999/xlink" content-type="order">Diptera</named-content></kwd><kwd><named-content xmlns:xlink="http://www.w3.org/1999/xlink" content-type="family">Psychodidae</named-content></kwd></kwd-group><mixed-citation publication-type="journal"><person-group><name><surname>Ježek</surname><given-names>Jan</given-names></name><name><surname>Manko</surname><given-names>Peter</given-names></name><name><surname>Oboňa</surname><given-names>Jozef</given-names></name></person-group><article-title><tp:taxon-name><tp:taxon-name-part taxon-name-part-type="family">Psychodidae</tp:taxon-name-part></tp:taxon-name> (<tp:taxon-name><tp:taxon-name-part taxon-name-part-type="order">Diptera</tp:taxon-name-part></tp:taxon-name>) of Azerbaijan and Georgia – faunistics with biodiversity notes</article-title><source>Zookeys</source><day>15</day><month>6</month><year>2021</year><volume>1049</volume><fpage>15</fpage><lpage>42</lpage><pub-id pub-id-type="doi">10.3897/zookeys.1049.66063</pub-id></mixed-citation></tp:treatment-meta><tp:nomenclature><tp:taxon-name><object-id xmlns:xlink="http://www.w3.org/1999/xlink" content-type="arpha" xlink:type="simple">18CAD882-D14F-5203-B938-E470F7F638AC</object-id>
                <tp:taxon-name-part taxon-name-part-type="genus" reg="Pericoma">Pericoma</tp:taxon-name-part> (<tp:taxon-name-part taxon-name-part-type="subgenus" reg="Pericoma">Pericoma</tp:taxon-name-part>) <tp:taxon-name-part taxon-name-part-type="species" reg="bosniaca">bosniaca</tp:taxon-name-part></tp:taxon-name><tp:taxon-authority>Krek, 1966</tp:taxon-authority></tp:nomenclature><tp:treatment-sec sec-type="material" id="SECID0ECHAG"><title>Material examined.</title><p><bold>Azerbaijan</bold>: A 04, 1.10.2019, 1♂, slide Inv. No. 25597, leg. PM; A 05, 1.10.2019, 1♂, slide Inv. No. 25578, leg. PM; A 06, 1.10.2019, 1♂, slide Inv. No. 25574, leg. PM. <bold>Georgia</bold>: G 01, 25.9.2019, 1♂, slide Inv. No. 25601, leg. PM; G 41, 27.4.2019, 2♂♂, slides Inv. No. 25653 and 25654, leg. JO.</p></tp:treatment-sec><tp:treatment-sec sec-type="distribution" id="SECID0EMHAG"><title>Distribution.</title><p>Species known from Bosnia and Herzegovina, Bulgaria, Montenegro, Serbia, Macedonia, Armenia, and Azerbaijan (<xref ref-type="bibr" rid="B38">Krek 1966</xref>, <xref ref-type="bibr" rid="B39">1967</xref>a, <xref ref-type="bibr" rid="B40">1967b</xref>, <xref ref-type="bibr" rid="B41">1970</xref>, <xref ref-type="bibr" rid="B42">1972</xref>, <xref ref-type="bibr" rid="B43">1974</xref>, <xref ref-type="bibr" rid="B44">1979a</xref>, <xref ref-type="bibr" rid="B47">1999</xref>; <xref ref-type="bibr" rid="B48">Krek et al. 1976</xref>; <xref ref-type="bibr" rid="B59">Mučibabič et al. 1984</xref>; Vaillant 1978; <xref ref-type="bibr" rid="B74">Wagner and Joost 1988</xref>; <xref ref-type="bibr" rid="B72">Wagner 1990</xref>; <xref ref-type="bibr" rid="B30">Ježek et al. 2018</xref>; <xref ref-type="bibr" rid="B61">Oboňa et al. 2019a</xref>).</p></tp:treatment-sec><tp:treatment-sec sec-type="notes" id="SECID0EGJAG"><title>Note.</title><p>First record for Georgia.</p></tp:treatment-sec><ref-list><ref id="B38"><mixed-citation xmlns:xlink="http://www.w3.org/1999/xlink" xlink:type="simple"><person-group><name name-style="western"><surname>Krek</surname><given-names>S</given-names></name></person-group> (<year>1966</year>) <article-title>Description de la larve <italic><tp:taxon-name><tp:taxon-name-part taxon-name-part-type="genus">Pericoma</tp:taxon-name-part> <tp:taxon-name-part taxon-name-part-type="species">bosniaca</tp:taxon-name-part></tp:taxon-name></italic> n. sp. (<tp:taxon-name><tp:taxon-name-part taxon-name-part-type="order">Diptera</tp:taxon-name-part></tp:taxon-name>, <tp:taxon-name><tp:taxon-name-part taxon-name-part-type="family">Psychodidae</tp:taxon-name-part></tp:taxon-name>).</article-title><source>Bulletin scientifique Conseil des Académies des Sciences et des Arts de la RSF de Yougoslavie, Section A – Zagreb</source><volume>11</volume>: <fpage>249</fpage>–<lpage>250</lpage>.</mixed-citation></ref><ref id="B39"><mixed-citation xmlns:xlink="http://www.w3.org/1999/xlink" xlink:type="simple"><person-group><name name-style="western"><surname>Krek</surname><given-names>S</given-names></name></person-group> (<year>1967</year>) <article-title>Description de l´imago et de la nymphe <italic><tp:taxon-name><tp:taxon-name-part taxon-name-part-type="genus">Pericoma</tp:taxon-name-part> <tp:taxon-name-part taxon-name-part-type="species">bosniaca</tp:taxon-name-part></tp:taxon-name></italic> n. sp. (<tp:taxon-name><tp:taxon-name-part taxon-name-part-type="order">Diptera</tp:taxon-name-part></tp:taxon-name>, <tp:taxon-name><tp:taxon-name-part taxon-name-part-type="family">Psychodidae</tp:taxon-name-part></tp:taxon-name>).</article-title><source>Bulletin scientifique Conseil des Academies des Sciences et des Arts de la RSF de Yougoslavie, Section A – Zagreb</source><volume>12</volume>(<issue>9–10</issue>): <fpage>256</fpage>–<lpage>258</lpage>.</mixed-citation></ref><ref id="B40"><mixed-citation xmlns:xlink="http://www.w3.org/1999/xlink" xlink:type="simple"><person-group><name name-style="western"><surname>Krek</surname><given-names>S</given-names></name></person-group> (<year>1967b</year>) <article-title><tp:taxon-name><tp:taxon-name-part taxon-name-part-type="family">Psychodidae</tp:taxon-name-part></tp:taxon-name> (<tp:taxon-name><tp:taxon-name-part taxon-name-part-type="order">Diptera</tp:taxon-name-part></tp:taxon-name>) de la Bosnie centrale.</article-title><source>Bulletin scientifique Conseil des Academies des Sciences et des Arts de la RSF de Yougoslavie, Section A – Zagreb</source><volume>12</volume>: <fpage>315</fpage>–<lpage>316</lpage>.</mixed-citation></ref><ref id="B41"><mixed-citation xmlns:xlink="http://www.w3.org/1999/xlink" xlink:type="simple"><person-group><name name-style="western"><surname>Krek</surname><given-names>S</given-names></name></person-group> (<year>1970</year>) <article-title>Fauna <tp:taxon-name><tp:taxon-name-part taxon-name-part-type="family">Psychodidae</tp:taxon-name-part></tp:taxon-name> (<tp:taxon-name><tp:taxon-name-part taxon-name-part-type="order">Diptera</tp:taxon-name-part></tp:taxon-name>) u području planina Maglič, Volujak i Zelengora [Fauna of <tp:taxon-name><tp:taxon-name-part taxon-name-part-type="family">Psychodidae</tp:taxon-name-part></tp:taxon-name> (<tp:taxon-name><tp:taxon-name-part taxon-name-part-type="order">Diptera</tp:taxon-name-part></tp:taxon-name>) of the mountains Maglič, Volujak and Zelengora].</article-title><source>– Glasnik Zemaljskog muzeja Bosne i Hercegovine u Sarajevu</source><volume>9</volume>: <fpage>93</fpage>–<lpage>106</lpage>. [In Croatian]</mixed-citation></ref><ref id="B42"><mixed-citation xmlns:xlink="http://www.w3.org/1999/xlink" xlink:type="simple"><person-group><name name-style="western"><surname>Krek</surname><given-names>S</given-names></name></person-group> (<year>1972</year>) <article-title>Neki faktori distribucije <tp:taxon-name><tp:taxon-name-part taxon-name-part-type="family">Psychodidae</tp:taxon-name-part></tp:taxon-name> (<tp:taxon-name><tp:taxon-name-part taxon-name-part-type="order">Diptera</tp:taxon-name-part></tp:taxon-name>) [Some factors in the distribution of <tp:taxon-name><tp:taxon-name-part taxon-name-part-type="family">Psychodidae</tp:taxon-name-part></tp:taxon-name> (<tp:taxon-name><tp:taxon-name-part taxon-name-part-type="order">Diptera</tp:taxon-name-part></tp:taxon-name>)].</article-title><source>Godišnjak Biološkog Instituta Univerziteta u Sarajevu</source><volume>25</volume>: <fpage>59</fpage>–<lpage>107</lpage>. [In Croatian]</mixed-citation></ref><ref id="B43"><mixed-citation xmlns:xlink="http://www.w3.org/1999/xlink" xlink:type="simple"><person-group><name name-style="western"><surname>Krek</surname><given-names>S</given-names></name></person-group> (<year>1974</year>) Ekološka klasifikacija i cenotički odnosi <tp:taxon-name><tp:taxon-name-part taxon-name-part-type="family">Psychodidae</tp:taxon-name-part></tp:taxon-name> u tekučicama jugoistočne Bosne [Ecological classification and coenotic relationships of <tp:taxon-name><tp:taxon-name-part taxon-name-part-type="family">Psychodidae</tp:taxon-name-part></tp:taxon-name> in running waters of southeastern Bosnia]. Godišnjak Biološkog Instituta Univerziteta u Sarajevu (1973) 26: 57–95. [In Croatian]</mixed-citation></ref><ref id="B44"><mixed-citation xmlns:xlink="http://www.w3.org/1999/xlink" xlink:type="simple"><person-group><name name-style="western"><surname>Krek</surname><given-names>S</given-names></name></person-group> (<year>1979a</year>) Zajednica <tp:taxon-name><tp:taxon-name-part taxon-name-part-type="family">Psychodidae</tp:taxon-name-part></tp:taxon-name> u rijeci Krivaja [Community of <tp:taxon-name><tp:taxon-name-part taxon-name-part-type="family">Psychodidae</tp:taxon-name-part></tp:taxon-name> in the Krivaja River]. Drugi Kongres Ekologa Jugoslavije [Second congress of ecologists of Yugoslavia]: 1803–1811. [In Croatian]</mixed-citation></ref><ref id="B47"><mixed-citation xmlns:xlink="http://www.w3.org/1999/xlink" xlink:type="simple"><person-group><name name-style="western"><surname>Krek</surname><given-names>S</given-names></name></person-group> (<year>1999</year>) <source><tp:taxon-name><tp:taxon-name-part taxon-name-part-type="family">Psychodidae</tp:taxon-name-part></tp:taxon-name> (<tp:taxon-name><tp:taxon-name-part taxon-name-part-type="order">Diptera</tp:taxon-name-part></tp:taxon-name><tp:taxon-name><tp:taxon-name-part taxon-name-part-type="class">Insecta</tp:taxon-name-part></tp:taxon-name>) Balkanskog Poluotoka [<tp:taxon-name><tp:taxon-name-part taxon-name-part-type="family">Psychodidae</tp:taxon-name-part></tp:taxon-name> (<tp:taxon-name><tp:taxon-name-part taxon-name-part-type="order">Diptera</tp:taxon-name-part></tp:taxon-name><tp:taxon-name><tp:taxon-name-part taxon-name-part-type="class">Insecta</tp:taxon-name-part></tp:taxon-name>) of the Balkan Peninsula].</source><publisher-name>Studentska Štamparija Univerziteta Sarajevo</publisher-name>, <publisher-loc>Sarajevo</publisher-loc>, <size units="page">417 pp</size>. [In Croatian]</mixed-citation></ref><ref id="B48"><mixed-citation xmlns:xlink="http://www.w3.org/1999/xlink" xlink:type="simple"><person-group><name name-style="western"><surname>Krek</surname><given-names>S</given-names></name><name name-style="western"><surname>Kačanski</surname><given-names>D</given-names></name><name name-style="western"><surname>Tanasijevič</surname><given-names>M</given-names></name></person-group> (<year>1976</year>) <article-title>Biocenološka analiza naselja insekata (<tp:taxon-name><tp:taxon-name-part taxon-name-part-type="order">Ephemeroptera</tp:taxon-name-part></tp:taxon-name>, <tp:taxon-name><tp:taxon-name-part taxon-name-part-type="order">Plecoptera</tp:taxon-name-part></tp:taxon-name>, <tp:taxon-name><tp:taxon-name-part taxon-name-part-type="family">Simuliidae</tp:taxon-name-part></tp:taxon-name> i <tp:taxon-name><tp:taxon-name-part taxon-name-part-type="family">Psychodidae</tp:taxon-name-part></tp:taxon-name>) sliva rijeke Sutjeske [Biocoenological analysis of insects (<tp:taxon-name><tp:taxon-name-part taxon-name-part-type="order">Ephemeroptera</tp:taxon-name-part></tp:taxon-name>, <tp:taxon-name><tp:taxon-name-part taxon-name-part-type="order">Plecoptera</tp:taxon-name-part></tp:taxon-name>, <tp:taxon-name><tp:taxon-name-part taxon-name-part-type="family">Simuliidae</tp:taxon-name-part></tp:taxon-name> and <tp:taxon-name><tp:taxon-name-part taxon-name-part-type="family">Psychodidae</tp:taxon-name-part></tp:taxon-name>) of the basin of Sutjeska River].</article-title><source>Godišnjak Biološkog Instituta Univerziteta u Sarajevu</source><volume>29</volume>: <fpage>23</fpage>–<lpage>54</lpage>. [In Croatian]</mixed-citation></ref><ref id="B59"><mixed-citation xmlns:xlink="http://www.w3.org/1999/xlink" xlink:type="simple"><person-group><name name-style="western"><surname>Mučibabič</surname><given-names>S</given-names></name><name name-style="western"><surname>Kaćanski</surname><given-names>D</given-names></name><name name-style="western"><surname>Krek</surname><given-names>S</given-names></name><name name-style="western"><surname>Lakušić</surname><given-names>R</given-names></name><name name-style="western"><surname>Marinković-Gospodnetić</surname><given-names>M</given-names></name><name name-style="western"><surname>Spahić</surname><given-names>M</given-names></name><name name-style="western"><surname>Tanisjević</surname><given-names>M</given-names></name><name name-style="western"><surname>Vuković</surname><given-names>T</given-names></name></person-group> (<year>1984</year>) <article-title>Ekosistem rijeke Stavnje [Ecosystem of the Stavnja River]. Zbornik radova povodom jubileja akademika Aleksandra Trumića [A collection of papers on the occasion of academician Aleksander Trumic jubilee].</article-title><source>ANUBiH Odjeljenje tehničkih Nauk</source><volume>77</volume>(<issue>9</issue>): <fpage>49</fpage>–<lpage>70</lpage>. [In Croatian]</mixed-citation></ref><ref id="B74"><mixed-citation xmlns:xlink="http://www.w3.org/1999/xlink" xlink:type="simple"><person-group><name name-style="western"><surname>Wagner</surname><given-names>R</given-names></name><name name-style="western"><surname>Joost</surname><given-names>W</given-names></name></person-group> (<year>1988</year>) <article-title><tp:taxon-name><tp:taxon-name-part taxon-name-part-type="family">Psychodidae</tp:taxon-name-part></tp:taxon-name> aus Bulgarien (<tp:taxon-name><tp:taxon-name-part taxon-name-part-type="class">Insecta</tp:taxon-name-part></tp:taxon-name>, <tp:taxon-name><tp:taxon-name-part taxon-name-part-type="order">Diptera</tp:taxon-name-part></tp:taxon-name>).</article-title><source>Faunistische Abhandlungen Staatliches Museum für Tierkunde Dresden, B</source><volume>16</volume>(<issue>3</issue>): <fpage>29</fpage>–<lpage>34</lpage>.</mixed-citation></ref><ref id="B72"><mixed-citation xmlns:xlink="http://www.w3.org/1999/xlink" xlink:type="simple"><person-group><name name-style="western"><surname>Wagner</surname><given-names>R</given-names></name></person-group> (<year>1990</year>) <article-title>Family <tp:taxon-name><tp:taxon-name-part taxon-name-part-type="family">Psychodidae</tp:taxon-name-part></tp:taxon-name>.</article-title> In: <person-group><name name-style="western"><surname>Soós</surname><given-names>A</given-names></name><name name-style="western"><surname>Papp</surname><given-names>L</given-names></name></person-group> (<role>Eds</role>) <issue-title>Catalogue of Palaearctic Diptera.</issue-title><source>Akademiai Kiado, Budapest,</source><volume>2</volume>: <fpage>11</fpage>–<lpage>65</lpage>.</mixed-citation></ref><ref id="B30"><mixed-citation xmlns:xlink="http://www.w3.org/1999/xlink" xlink:type="simple"><person-group><name name-style="western"><surname>Ježek</surname><given-names>J</given-names></name><name name-style="western"><surname>Manko</surname><given-names>P</given-names></name><name name-style="western"><surname>Oboňa</surname><given-names>J</given-names></name></person-group> (<year>2018</year>) <article-title>Checklist of known moth flies and sand flies (<tp:taxon-name><tp:taxon-name-part taxon-name-part-type="order">Diptera</tp:taxon-name-part></tp:taxon-name>, <tp:taxon-name><tp:taxon-name-part taxon-name-part-type="family">Psychodidae</tp:taxon-name-part></tp:taxon-name>) from Armenia and Azerbaijan.</article-title><source>ZooKeys</source><volume>798</volume>: <fpage>109</fpage>–<lpage>133</lpage>. <ext-link xlink:type="simple" ext-link-type="doi" xlink:href="10.3897/zookeys.798.26543">https://doi.org/10.3897/zookeys.798.26543</ext-link></mixed-citation></ref><ref id="B61"><mixed-citation xmlns:xlink="http://www.w3.org/1999/xlink" xlink:type="simple"><person-group><name name-style="western"><surname>Oboňa</surname><given-names>J</given-names></name><name name-style="western"><surname>Dvořak</surname><given-names>L</given-names></name><name name-style="western"><surname>Haenni</surname><given-names>J-P</given-names></name><name name-style="western"><surname>Hrivniak</surname><given-names>Ľ</given-names></name><name name-style="western"><surname>Japoshvili</surname><given-names>B</given-names></name><name name-style="western"><surname>Ježek</surname><given-names>J</given-names></name><name name-style="western"><surname>Kerimova</surname><given-names>I</given-names></name><name name-style="western"><surname>Maca</surname><given-names>J</given-names></name><name name-style="western"><surname>Muranyi</surname><given-names>D</given-names></name><name name-style="western"><surname>Rendoš</surname><given-names>M</given-names></name><name name-style="western"><surname>Słowińska</surname><given-names>I</given-names></name><name name-style="western"><surname>Snegovaya</surname><given-names>N</given-names></name><name name-style="western"><surname>Stary</surname><given-names>J</given-names></name><name name-style="western"><surname>Manko</surname><given-names>P</given-names></name></person-group> (<year>2019a</year>) <article-title>New and interesting records of <tp:taxon-name><tp:taxon-name-part taxon-name-part-type="order">Diptera</tp:taxon-name-part></tp:taxon-name> from Azerbaijan and Georgia.</article-title><source>Zoosystematica Rossica</source><volume>28</volume>(<issue>2</issue>): <fpage>277</fpage>–<lpage>295</lpage>. <ext-link xlink:type="simple" ext-link-type="doi" xlink:href="10.31610/zsr/2019.28.2.277">https://doi.org/10.31610/zsr/2019.28.2.277</ext-link></mixed-citation></ref></ref-list></tp:taxon-treatment>
