# Supplementary material for: Psychodidae (Diptera) of Azerbaijan and Georgia – faunistics with biodiversity notes
Source: Zookeys. 2021 Jun 15;1049:15–42. doi: 10.3897/zookeys.1049.66063 (PMC8298371; doi:10.3897/zookeys.1049.66063)
Supplement: XML Treatment for Pericoma (Pericoma) kariana [file zookeys.1049.66063-treatment21.xml]

<!DOCTYPE tp:taxon-treatment
  PUBLIC "-//TaxonX//DTD Taxonomic Treatment Publishing DTD v0 20100105//EN" "tax-treatment-NSO.dtd">
<tp:taxon-treatment xmlns:tp="http://www.plazi.org/taxpub"><tp:treatment-meta><kwd-group><label>Taxon classification</label><kwd><named-content xmlns:xlink="http://www.w3.org/1999/xlink" content-type="kingdom">Animalia</named-content></kwd><kwd><named-content xmlns:xlink="http://www.w3.org/1999/xlink" content-type="order">Diptera</named-content></kwd><kwd><named-content xmlns:xlink="http://www.w3.org/1999/xlink" content-type="family">Psychodidae</named-content></kwd></kwd-group><mixed-citation publication-type="journal"><person-group><name><surname>Ježek</surname><given-names>Jan</given-names></name><name><surname>Manko</surname><given-names>Peter</given-names></name><name><surname>Oboňa</surname><given-names>Jozef</given-names></name></person-group><article-title><tp:taxon-name><tp:taxon-name-part taxon-name-part-type="family">Psychodidae</tp:taxon-name-part></tp:taxon-name> (<tp:taxon-name><tp:taxon-name-part taxon-name-part-type="order">Diptera</tp:taxon-name-part></tp:taxon-name>) of Azerbaijan and Georgia – faunistics with biodiversity notes</article-title><source>Zookeys</source><day>15</day><month>6</month><year>2021</year><volume>1049</volume><fpage>15</fpage><lpage>42</lpage><pub-id pub-id-type="doi">10.3897/zookeys.1049.66063</pub-id></mixed-citation></tp:treatment-meta><tp:nomenclature><tp:taxon-name><object-id xmlns:xlink="http://www.w3.org/1999/xlink" content-type="arpha" xlink:type="simple">A85D87E2-E7FA-5428-B9F6-162AA66DAC46</object-id>
                <tp:taxon-name-part taxon-name-part-type="genus" reg="Pericoma">Pericoma</tp:taxon-name-part> (<tp:taxon-name-part taxon-name-part-type="subgenus" reg="Pericoma">Pericoma</tp:taxon-name-part>) <tp:taxon-name-part taxon-name-part-type="species" reg="kariana">kariana</tp:taxon-name-part></tp:taxon-name><tp:taxon-authority>Vaillant, 1978</tp:taxon-authority></tp:nomenclature><tp:treatment-sec sec-type="material" id="SECID0ECNAG"><title>Material examined.</title><p><bold>Azerbaijan</bold>: A 05, 1.10.2019, 1♂, slide Inv. No. 25577, leg. PM.</p></tp:treatment-sec><tp:treatment-sec sec-type="distribution" id="SECID0EKNAG"><title>Distribution.</title><p>Species known only from the original description from Greece (Vaillant 1978).</p></tp:treatment-sec><tp:treatment-sec sec-type="notes" id="SECID0EPNAG"><title>Note.</title><p>Extremely rare species. First record since the original description, and therefore a first record for Azerbaijan.</p></tp:treatment-sec></tp:taxon-treatment>
