# Supplementary material for: Psychodidae (Diptera) of Azerbaijan and Georgia – faunistics with biodiversity notes
Source: Zookeys. 2021 Jun 15;1049:15–42. doi: 10.3897/zookeys.1049.66063 (PMC8298371; doi:10.3897/zookeys.1049.66063)
Supplement: XML Treatment for Pericoma (Pericoma) pseudoexquisita [file zookeys.1049.66063-treatment23.xml]

<!DOCTYPE tp:taxon-treatment
  PUBLIC "-//TaxonX//DTD Taxonomic Treatment Publishing DTD v0 20100105//EN" "tax-treatment-NSO.dtd">
<tp:taxon-treatment xmlns:tp="http://www.plazi.org/taxpub"><tp:treatment-meta><kwd-group><label>Taxon classification</label><kwd><named-content xmlns:xlink="http://www.w3.org/1999/xlink" content-type="kingdom">Animalia</named-content></kwd><kwd><named-content xmlns:xlink="http://www.w3.org/1999/xlink" content-type="order">Diptera</named-content></kwd><kwd><named-content xmlns:xlink="http://www.w3.org/1999/xlink" content-type="family">Psychodidae</named-content></kwd></kwd-group><mixed-citation publication-type="journal"><person-group><name><surname>Ježek</surname><given-names>Jan</given-names></name><name><surname>Manko</surname><given-names>Peter</given-names></name><name><surname>Oboňa</surname><given-names>Jozef</given-names></name></person-group><article-title><tp:taxon-name><tp:taxon-name-part taxon-name-part-type="family">Psychodidae</tp:taxon-name-part></tp:taxon-name> (<tp:taxon-name><tp:taxon-name-part taxon-name-part-type="order">Diptera</tp:taxon-name-part></tp:taxon-name>) of Azerbaijan and Georgia – faunistics with biodiversity notes</article-title><source>Zookeys</source><day>15</day><month>6</month><year>2021</year><volume>1049</volume><fpage>15</fpage><lpage>42</lpage><pub-id pub-id-type="doi">10.3897/zookeys.1049.66063</pub-id></mixed-citation></tp:treatment-meta><tp:nomenclature><tp:taxon-name><object-id xmlns:xlink="http://www.w3.org/1999/xlink" content-type="arpha" xlink:type="simple">8B576D47-BD3D-5DF5-A4AA-4F790DA35ED4</object-id>
                <tp:taxon-name-part taxon-name-part-type="genus" reg="Pericoma">Pericoma</tp:taxon-name-part> (<tp:taxon-name-part taxon-name-part-type="subgenus" reg="Pericoma">Pericoma</tp:taxon-name-part>) <tp:taxon-name-part taxon-name-part-type="species" reg="pseudoexquisita">pseudoexquisita</tp:taxon-name-part></tp:taxon-name><tp:taxon-authority>Tonnoir, 1940</tp:taxon-authority></tp:nomenclature><tp:treatment-sec sec-type="material" id="SECID0EARAG"><title>Material examined.</title><p><bold>Georgia</bold>: G 11, 3.5.2019, 1♂, slide Inv. No. 25674, leg. JO; G 16, 2.5.2019, 1♂, slide Inv. No. 25680, leg. JO.</p></tp:treatment-sec><tp:treatment-sec sec-type="distribution" id="SECID0EIRAG"><title>Distribution.</title><p>Species known from the whole of Europe: Austria, Belgium, Bulgaria, Czech Republic, France, Germany, Greece, Great Britain, Hungary, Ireland, Italy, Slovakia, Slovenia, Spain, and Switzerland (<xref ref-type="bibr" rid="B30">Ježek et al. 2018</xref>b; <xref ref-type="bibr" rid="B73">Wagner 2018</xref>).</p></tp:treatment-sec><tp:treatment-sec sec-type="notes" id="SECID0EWRAG"><title>Note.</title><p>First record for Georgia and Transcaucasia.</p></tp:treatment-sec><ref-list><ref id="B30"><mixed-citation xmlns:xlink="http://www.w3.org/1999/xlink" xlink:type="simple"><person-group><name name-style="western"><surname>Ježek</surname><given-names>J</given-names></name><name name-style="western"><surname>Manko</surname><given-names>P</given-names></name><name name-style="western"><surname>Oboňa</surname><given-names>J</given-names></name></person-group> (<year>2018</year>) <article-title>Checklist of known moth flies and sand flies (<tp:taxon-name><tp:taxon-name-part taxon-name-part-type="order">Diptera</tp:taxon-name-part></tp:taxon-name>, <tp:taxon-name><tp:taxon-name-part taxon-name-part-type="family">Psychodidae</tp:taxon-name-part></tp:taxon-name>) from Armenia and Azerbaijan.</article-title><source>ZooKeys</source><volume>798</volume>: <fpage>109</fpage>–<lpage>133</lpage>. <ext-link xlink:type="simple" ext-link-type="doi" xlink:href="10.3897/zookeys.798.26543">https://doi.org/10.3897/zookeys.798.26543</ext-link></mixed-citation></ref><ref id="B73"><mixed-citation xmlns:xlink="http://www.w3.org/1999/xlink" xlink:type="simple"><person-group><name name-style="western"><surname>Wagner</surname><given-names>R</given-names></name></person-group> (<year>2018</year>) Fauna Europaea: <tp:taxon-name><tp:taxon-name-part taxon-name-part-type="family">Psychodidae</tp:taxon-name-part></tp:taxon-name>. In: de Jong H (Ed.) Fauna Europaea: <tp:taxon-name><tp:taxon-name-part taxon-name-part-type="order">Diptera</tp:taxon-name-part></tp:taxon-name>, <tp:taxon-name><tp:taxon-name-part taxon-name-part-type="suborder">Nematocera</tp:taxon-name-part></tp:taxon-name> [online]. <ext-link xlink:type="simple" ext-link-type="uri" xlink:href="https://fauna-eu.org">https://fauna-eu.org</ext-link> [updated 15 June 2014; accessed 30 October 2019]</mixed-citation></ref></ref-list></tp:taxon-treatment>
