# Supplementary material for: Psychodidae (Diptera) of Azerbaijan and Georgia – faunistics with biodiversity notes
Source: Zookeys. 2021 Jun 15;1049:15–42. doi: 10.3897/zookeys.1049.66063 (PMC8298371; doi:10.3897/zookeys.1049.66063)
Supplement: XML Treatment for Pneumia gracilis gracilis [file zookeys.1049.66063-treatment25.xml]

<!DOCTYPE tp:taxon-treatment
  PUBLIC "-//TaxonX//DTD Taxonomic Treatment Publishing DTD v0 20100105//EN" "tax-treatment-NSO.dtd">
<tp:taxon-treatment xmlns:tp="http://www.plazi.org/taxpub"><tp:treatment-meta><kwd-group><label>Taxon classification</label><kwd><named-content xmlns:xlink="http://www.w3.org/1999/xlink" content-type="kingdom">Animalia</named-content></kwd><kwd><named-content xmlns:xlink="http://www.w3.org/1999/xlink" content-type="order">Diptera</named-content></kwd><kwd><named-content xmlns:xlink="http://www.w3.org/1999/xlink" content-type="family">Psychodidae</named-content></kwd></kwd-group><mixed-citation publication-type="journal"><person-group><name><surname>Ježek</surname><given-names>Jan</given-names></name><name><surname>Manko</surname><given-names>Peter</given-names></name><name><surname>Oboňa</surname><given-names>Jozef</given-names></name></person-group><article-title><tp:taxon-name><tp:taxon-name-part taxon-name-part-type="family">Psychodidae</tp:taxon-name-part></tp:taxon-name> (<tp:taxon-name><tp:taxon-name-part taxon-name-part-type="order">Diptera</tp:taxon-name-part></tp:taxon-name>) of Azerbaijan and Georgia – faunistics with biodiversity notes</article-title><source>Zookeys</source><day>15</day><month>6</month><year>2021</year><volume>1049</volume><fpage>15</fpage><lpage>42</lpage><pub-id pub-id-type="doi">10.3897/zookeys.1049.66063</pub-id></mixed-citation></tp:treatment-meta><tp:nomenclature><tp:taxon-name><object-id xmlns:xlink="http://www.w3.org/1999/xlink" content-type="arpha" xlink:type="simple">0A5DC85E-BD94-5355-80BB-99E617E6182C</object-id>
                <tp:taxon-name-part taxon-name-part-type="genus" reg="Pneumia">Pneumia</tp:taxon-name-part>
                <tp:taxon-name-part taxon-name-part-type="species" reg="gracilis">gracilis</tp:taxon-name-part>
                <tp:taxon-name-part taxon-name-part-type="subspecies" reg="gracilis">gracilis</tp:taxon-name-part>
              </tp:taxon-name><tp:taxon-authority>(Eaton, 1893)</tp:taxon-authority></tp:nomenclature><tp:treatment-sec sec-type="material" id="SECID0E1VAG"><title>Material examined.</title><p><bold>Georgia</bold>: G 02, 24.9.2019, 1♂, slide Inv. No. 25585, leg. <abbrev xmlns:xlink="http://www.w3.org/1999/xlink" xlink:title="Tibor Kovács" id="ABBRID0ECWAG" xlink:type="simple">TK</abbrev>, PM.</p></tp:treatment-sec><tp:treatment-sec sec-type="distribution" id="SECID0EGWAG"><title>Distribution.</title><p>The nominal subspecies was recorded from several European countries and is also known from Abkhazia in the Transcaucasia; it lives in forest slope spring areas, brooks, and marshes (<xref ref-type="bibr" rid="B19">Ježek 2002</xref>, <xref ref-type="bibr" rid="B21">2004</xref>; <xref ref-type="bibr" rid="B29">Ježek et al. 2012</xref>, <xref ref-type="bibr" rid="B27">2017</xref>; <xref ref-type="bibr" rid="B34">Ježek and Omelková 2012</xref>; <xref ref-type="bibr" rid="B65">Omelková and Ježek 2012</xref>).</p></tp:treatment-sec><tp:treatment-sec sec-type="notes" id="SECID0EEXAG"><title>Note.</title><p>First records for Georgia outside of Abkhazia.</p></tp:treatment-sec><ref-list><ref id="B19"><mixed-citation xmlns:xlink="http://www.w3.org/1999/xlink" xlink:type="simple"><person-group><name name-style="western"><surname>Ježek</surname><given-names>J</given-names></name></person-group> (<year>2002</year>) <article-title>The first account of Slovenian moth flies (<tp:taxon-name><tp:taxon-name-part taxon-name-part-type="family">Psychodidae</tp:taxon-name-part></tp:taxon-name>, <tp:taxon-name><tp:taxon-name-part taxon-name-part-type="order">Diptera</tp:taxon-name-part></tp:taxon-name>).</article-title><source>Časopis Národního Muzea, Řada Přírodovědná</source><volume>171</volume>: <fpage>89</fpage>–<lpage>116</lpage>.</mixed-citation></ref><ref id="B21"><mixed-citation xmlns:xlink="http://www.w3.org/1999/xlink" xlink:type="simple"><person-group><name name-style="western"><surname>Ježek</surname><given-names>J</given-names></name></person-group> (<year>2004</year>) <article-title>New faunistic data of non-phlebotomine moth flies (<tp:taxon-name><tp:taxon-name-part taxon-name-part-type="order">Diptera</tp:taxon-name-part></tp:taxon-name>, <tp:taxon-name><tp:taxon-name-part taxon-name-part-type="family">Psychodidae</tp:taxon-name-part></tp:taxon-name>) from the Palaearctic region.</article-title><source>Dipterologica Bohemoslovaca</source><volume>11</volume>: <fpage>141</fpage>–<lpage>151</lpage>.</mixed-citation></ref><ref id="B29"><mixed-citation xmlns:xlink="http://www.w3.org/1999/xlink" xlink:type="simple"><person-group><name name-style="western"><surname>Ježek</surname><given-names>J</given-names></name><name name-style="western"><surname>Lukáš</surname><given-names>J</given-names></name><name name-style="western"><surname>Kvifte</surname><given-names>GM</given-names></name><name name-style="western"><surname>Oboňa</surname><given-names>J</given-names></name></person-group> (<year>2012</year>) <article-title>New faunistic records of non-biting moth flies (<tp:taxon-name><tp:taxon-name-part taxon-name-part-type="order">Diptera</tp:taxon-name-part></tp:taxon-name>: <tp:taxon-name><tp:taxon-name-part taxon-name-part-type="family">Psychodidae</tp:taxon-name-part></tp:taxon-name>) from the Czech Republic and Slovakia.</article-title><source>Klapalekiana</source><volume>48</volume>: <fpage>121</fpage>–<lpage>126</lpage>.</mixed-citation></ref><ref id="B27"><mixed-citation xmlns:xlink="http://www.w3.org/1999/xlink" xlink:type="simple"><person-group><name name-style="western"><surname>Ježek</surname><given-names>J</given-names></name><name name-style="western"><surname>Chvojka</surname><given-names>P</given-names></name><name name-style="western"><surname>Manko</surname><given-names>P</given-names></name><name name-style="western"><surname>Oboňa</surname><given-names>J</given-names></name></person-group> (<year>2017</year>) <article-title>Faunistic and bibliographical inventory of moth flies from Ukraine (<tp:taxon-name><tp:taxon-name-part taxon-name-part-type="order">Diptera</tp:taxon-name-part></tp:taxon-name>, <tp:taxon-name><tp:taxon-name-part taxon-name-part-type="family">Psychodidae</tp:taxon-name-part></tp:taxon-name>).</article-title><source>ZooKeys</source><volume>693</volume>: <fpage>109</fpage>–<lpage>128</lpage>. <ext-link xlink:type="simple" ext-link-type="doi" xlink:href="10.3897/zookeys.693.13652">https://doi.org/10.3897/zookeys.693.13652</ext-link></mixed-citation></ref><ref id="B34"><mixed-citation xmlns:xlink="http://www.w3.org/1999/xlink" xlink:type="simple"><person-group><name name-style="western"><surname>Ježek</surname><given-names>J</given-names></name><name name-style="western"><surname>Omelková</surname><given-names>M</given-names></name></person-group> (<year>2012</year>) Moth flies (<tp:taxon-name><tp:taxon-name-part taxon-name-part-type="order">Diptera</tp:taxon-name-part></tp:taxon-name>: <tp:taxon-name><tp:taxon-name-part taxon-name-part-type="family">Psychodidae</tp:taxon-name-part></tp:taxon-name>) of the Bile Karpaty Protected Landscape Area and Biosphere Reserve (Czech Republic). Acta Musei Moraviae, Scientiae Biologicae (Brno) (2011) 96(2): 763–802.</mixed-citation></ref><ref id="B65"><mixed-citation xmlns:xlink="http://www.w3.org/1999/xlink" xlink:type="simple"><person-group><name name-style="western"><surname>Omelková</surname><given-names>M</given-names></name><name name-style="western"><surname>Ježek</surname><given-names>J</given-names></name></person-group> (<year>2012</year>) <article-title>Two new species of <italic><tp:taxon-name><tp:taxon-name-part taxon-name-part-type="genus">Pneumia</tp:taxon-name-part></tp:taxon-name></italic> Enderlein (<tp:taxon-name><tp:taxon-name-part taxon-name-part-type="order">Diptera</tp:taxon-name-part></tp:taxon-name>, <tp:taxon-name><tp:taxon-name-part taxon-name-part-type="family">Psychodidae</tp:taxon-name-part></tp:taxon-name>, <tp:taxon-name><tp:taxon-name-part taxon-name-part-type="subfamily">Psychodinae</tp:taxon-name-part></tp:taxon-name>) from the Palaearctic region.</article-title><source>Zootaxa</source><volume>3180</volume>: <fpage>1</fpage>–<lpage>18</lpage>. <ext-link xlink:type="simple" ext-link-type="doi" xlink:href="10.11646/zootaxa.3180.1.1">https://doi.org/10.11646/zootaxa.3180.1.1</ext-link></mixed-citation></ref></ref-list></tp:taxon-treatment>
