# Supplementary material for: Psychodidae (Diptera) of Azerbaijan and Georgia – faunistics with biodiversity notes
Source: Zookeys. 2021 Jun 15;1049:15–42. doi: 10.3897/zookeys.1049.66063 (PMC8298371; doi:10.3897/zookeys.1049.66063)
Supplement: XML Treatment for Pneumia nubila [file zookeys.1049.66063-treatment26.xml]

<!DOCTYPE tp:taxon-treatment
  PUBLIC "-//TaxonX//DTD Taxonomic Treatment Publishing DTD v0 20100105//EN" "tax-treatment-NSO.dtd">
<tp:taxon-treatment xmlns:tp="http://www.plazi.org/taxpub"><tp:treatment-meta><kwd-group><label>Taxon classification</label><kwd><named-content xmlns:xlink="http://www.w3.org/1999/xlink" content-type="kingdom">Animalia</named-content></kwd><kwd><named-content xmlns:xlink="http://www.w3.org/1999/xlink" content-type="order">Diptera</named-content></kwd><kwd><named-content xmlns:xlink="http://www.w3.org/1999/xlink" content-type="family">Psychodidae</named-content></kwd></kwd-group><mixed-citation publication-type="journal"><person-group><name><surname>Ježek</surname><given-names>Jan</given-names></name><name><surname>Manko</surname><given-names>Peter</given-names></name><name><surname>Oboňa</surname><given-names>Jozef</given-names></name></person-group><article-title><tp:taxon-name><tp:taxon-name-part taxon-name-part-type="family">Psychodidae</tp:taxon-name-part></tp:taxon-name> (<tp:taxon-name><tp:taxon-name-part taxon-name-part-type="order">Diptera</tp:taxon-name-part></tp:taxon-name>) of Azerbaijan and Georgia – faunistics with biodiversity notes</article-title><source>Zookeys</source><day>15</day><month>6</month><year>2021</year><volume>1049</volume><fpage>15</fpage><lpage>42</lpage><pub-id pub-id-type="doi">10.3897/zookeys.1049.66063</pub-id></mixed-citation></tp:treatment-meta><tp:nomenclature><tp:taxon-name><object-id xmlns:xlink="http://www.w3.org/1999/xlink" content-type="arpha" xlink:type="simple">D4D81DFF-CF9F-5D43-8F82-25FB89D88D49</object-id>
                <tp:taxon-name-part taxon-name-part-type="genus" reg="Pneumia">Pneumia</tp:taxon-name-part>
                <tp:taxon-name-part taxon-name-part-type="species" reg="nubila">nubila</tp:taxon-name-part>
              </tp:taxon-name><tp:taxon-authority>(Meigen, 1818)</tp:taxon-authority></tp:nomenclature><tp:treatment-sec sec-type="material" id="SECID0EMYAG"><title>Material examined.</title><p><bold>Azerbaijan</bold>: A 02, 9.5.2019, 1♂, slide Inv. No. 25659, leg. JO; A 07, 30.9.2019, 1♂, slide Inv. No. 25590, leg. PM; A 08, 30.9.2019, 1♂, slide Inv. No. 25602, leg. PM; A 13, 7.5.2019, 1♂, slide Inv. No. 25741, leg. JO; A 21, 8.5.2019, 1♂, slide Inv. No. 25750, leg. JO; A 23, 6.5.2019, 1♂, slide Inv. No. 25684, leg. JO. <bold>Georgia</bold>: G 09, 2.5.2019, 1♂, slide Inv. No. 25641, leg. JO; G 25, 29.4.2019, 1♂, slide Inv. No. 25712, leg. JO.</p></tp:treatment-sec><tp:treatment-sec sec-type="distribution" id="SECID0EWYAG"><title>Distribution.</title><p>This is a very common species which is recorded from throughout Europe, Armenia, and the Canary Islands. In Europe, it is known from Austria, Belgium, Bosnia and Herzegovina, Bulgaria, Croatia, Czech Republic, Denmark, Finland, France, Georgia, Germany, Great Britain, Greece, Hungary, Ireland, Italy, Luxembourg, Macedonia, Montenegro, Poland, Romania, Sardinia, Serbia, Slovakia, Slovenia, Spain, Switzerland, the Netherlands, and Ukraine; abundant especially in shaded habitats with decaying organic matter, e.g., ponds, brooks, spring areas, water reservoirs, and swamps (<xref ref-type="bibr" rid="B71">Wagner 1981</xref>; <xref ref-type="bibr" rid="B25">Ježek and Goutner 1995</xref>; <xref ref-type="bibr" rid="B47">Krek 1999</xref>; <xref ref-type="bibr" rid="B19">Ježek 2002</xref>; <xref ref-type="bibr" rid="B65">Omelková and Ježek 2012</xref>; <xref ref-type="bibr" rid="B55">Kvifte et al. 2013</xref>; <xref ref-type="bibr" rid="B27">Ježek et al. 2017</xref>, <xref ref-type="bibr" rid="B30">2018</xref>a).</p></tp:treatment-sec><tp:treatment-sec sec-type="notes" id="SECID0EYZAG"><title>Note.</title><p>First record for Azerbaijan.</p></tp:treatment-sec><ref-list><ref id="B71"><mixed-citation xmlns:xlink="http://www.w3.org/1999/xlink" xlink:type="simple"><person-group><name name-style="western"><surname>Wagner</surname><given-names>R</given-names></name></person-group> (<year>1981</year>) <article-title>Some <tp:taxon-name><tp:taxon-name-part taxon-name-part-type="family">Psychodidae</tp:taxon-name-part></tp:taxon-name> (<tp:taxon-name><tp:taxon-name-part taxon-name-part-type="order">Diptera</tp:taxon-name-part></tp:taxon-name>) from the southern Caucasus and Iran.</article-title><source>Aquatic Insects</source><volume>3</volume>(<issue>1</issue>): <fpage>45</fpage>–<lpage>56</lpage>. <ext-link xlink:type="simple" ext-link-type="doi" xlink:href="10.1080/01650428109361043">https://doi.org/10.1080/01650428109361043</ext-link></mixed-citation></ref><ref id="B25"><mixed-citation xmlns:xlink="http://www.w3.org/1999/xlink" xlink:type="simple"><person-group><name name-style="western"><surname>Ježek</surname><given-names>J</given-names></name><name name-style="western"><surname>Goutner</surname><given-names>V</given-names></name></person-group> (<year>1995</year>) <tp:taxon-name><tp:taxon-name-part taxon-name-part-type="family">Psychodidae</tp:taxon-name-part></tp:taxon-name> (<tp:taxon-name><tp:taxon-name-part taxon-name-part-type="order">Diptera</tp:taxon-name-part></tp:taxon-name>) of Greece. Acta Entomologica Musei Nationalis Pragae (1994) 50B: 107–124.</mixed-citation></ref><ref id="B47"><mixed-citation xmlns:xlink="http://www.w3.org/1999/xlink" xlink:type="simple"><person-group><name name-style="western"><surname>Krek</surname><given-names>S</given-names></name></person-group> (<year>1999</year>) <source><tp:taxon-name><tp:taxon-name-part taxon-name-part-type="family">Psychodidae</tp:taxon-name-part></tp:taxon-name> (<tp:taxon-name><tp:taxon-name-part taxon-name-part-type="order">Diptera</tp:taxon-name-part></tp:taxon-name><tp:taxon-name><tp:taxon-name-part taxon-name-part-type="class">Insecta</tp:taxon-name-part></tp:taxon-name>) Balkanskog Poluotoka [<tp:taxon-name><tp:taxon-name-part taxon-name-part-type="family">Psychodidae</tp:taxon-name-part></tp:taxon-name> (<tp:taxon-name><tp:taxon-name-part taxon-name-part-type="order">Diptera</tp:taxon-name-part></tp:taxon-name><tp:taxon-name><tp:taxon-name-part taxon-name-part-type="class">Insecta</tp:taxon-name-part></tp:taxon-name>) of the Balkan Peninsula].</source><publisher-name>Studentska Štamparija Univerziteta Sarajevo</publisher-name>, <publisher-loc>Sarajevo</publisher-loc>, <size units="page">417 pp</size>. [In Croatian]</mixed-citation></ref><ref id="B19"><mixed-citation xmlns:xlink="http://www.w3.org/1999/xlink" xlink:type="simple"><person-group><name name-style="western"><surname>Ježek</surname><given-names>J</given-names></name></person-group> (<year>2002</year>) <article-title>The first account of Slovenian moth flies (<tp:taxon-name><tp:taxon-name-part taxon-name-part-type="family">Psychodidae</tp:taxon-name-part></tp:taxon-name>, <tp:taxon-name><tp:taxon-name-part taxon-name-part-type="order">Diptera</tp:taxon-name-part></tp:taxon-name>).</article-title><source>Časopis Národního Muzea, Řada Přírodovědná</source><volume>171</volume>: <fpage>89</fpage>–<lpage>116</lpage>.</mixed-citation></ref><ref id="B65"><mixed-citation xmlns:xlink="http://www.w3.org/1999/xlink" xlink:type="simple"><person-group><name name-style="western"><surname>Omelková</surname><given-names>M</given-names></name><name name-style="western"><surname>Ježek</surname><given-names>J</given-names></name></person-group> (<year>2012</year>) <article-title>Two new species of <italic><tp:taxon-name><tp:taxon-name-part taxon-name-part-type="genus">Pneumia</tp:taxon-name-part></tp:taxon-name></italic> Enderlein (<tp:taxon-name><tp:taxon-name-part taxon-name-part-type="order">Diptera</tp:taxon-name-part></tp:taxon-name>, <tp:taxon-name><tp:taxon-name-part taxon-name-part-type="family">Psychodidae</tp:taxon-name-part></tp:taxon-name>, <tp:taxon-name><tp:taxon-name-part taxon-name-part-type="subfamily">Psychodinae</tp:taxon-name-part></tp:taxon-name>) from the Palaearctic region.</article-title><source>Zootaxa</source><volume>3180</volume>: <fpage>1</fpage>–<lpage>18</lpage>. <ext-link xlink:type="simple" ext-link-type="doi" xlink:href="10.11646/zootaxa.3180.1.1">https://doi.org/10.11646/zootaxa.3180.1.1</ext-link></mixed-citation></ref><ref id="B55"><mixed-citation xmlns:xlink="http://www.w3.org/1999/xlink" xlink:type="simple"><person-group><name name-style="western"><surname>Kvifte</surname><given-names>GM</given-names></name><name name-style="western"><surname>Ivković</surname><given-names>M</given-names></name><name name-style="western"><surname>Klarić</surname><given-names>A</given-names></name></person-group> (<year>2013</year>) <article-title>New records of moth flies (<tp:taxon-name><tp:taxon-name-part taxon-name-part-type="order">Diptera</tp:taxon-name-part></tp:taxon-name>: <tp:taxon-name><tp:taxon-name-part taxon-name-part-type="family">Psychodidae</tp:taxon-name-part></tp:taxon-name>) from Croatia, with the description of <italic><tp:taxon-name><tp:taxon-name-part taxon-name-part-type="genus">Berdeniella</tp:taxon-name-part> <tp:taxon-name-part taxon-name-part-type="species">keroveci</tp:taxon-name-part></tp:taxon-name></italic> sp. nov.</article-title><source>Zootaxa</source><volume>3737</volume>(<issue>1</issue>): <fpage>57</fpage>–<lpage>67</lpage>. <ext-link xlink:type="simple" ext-link-type="doi" xlink:href="10.11646/zootaxa.3737.1.4">https://doi.org/10.11646/zootaxa.3737.1.4</ext-link></mixed-citation></ref><ref id="B27"><mixed-citation xmlns:xlink="http://www.w3.org/1999/xlink" xlink:type="simple"><person-group><name name-style="western"><surname>Ježek</surname><given-names>J</given-names></name><name name-style="western"><surname>Chvojka</surname><given-names>P</given-names></name><name name-style="western"><surname>Manko</surname><given-names>P</given-names></name><name name-style="western"><surname>Oboňa</surname><given-names>J</given-names></name></person-group> (<year>2017</year>) <article-title>Faunistic and bibliographical inventory of moth flies from Ukraine (<tp:taxon-name><tp:taxon-name-part taxon-name-part-type="order">Diptera</tp:taxon-name-part></tp:taxon-name>, <tp:taxon-name><tp:taxon-name-part taxon-name-part-type="family">Psychodidae</tp:taxon-name-part></tp:taxon-name>).</article-title><source>ZooKeys</source><volume>693</volume>: <fpage>109</fpage>–<lpage>128</lpage>. <ext-link xlink:type="simple" ext-link-type="doi" xlink:href="10.3897/zookeys.693.13652">https://doi.org/10.3897/zookeys.693.13652</ext-link></mixed-citation></ref><ref id="B30"><mixed-citation xmlns:xlink="http://www.w3.org/1999/xlink" xlink:type="simple"><person-group><name name-style="western"><surname>Ježek</surname><given-names>J</given-names></name><name name-style="western"><surname>Manko</surname><given-names>P</given-names></name><name name-style="western"><surname>Oboňa</surname><given-names>J</given-names></name></person-group> (<year>2018</year>) <article-title>Checklist of known moth flies and sand flies (<tp:taxon-name><tp:taxon-name-part taxon-name-part-type="order">Diptera</tp:taxon-name-part></tp:taxon-name>, <tp:taxon-name><tp:taxon-name-part taxon-name-part-type="family">Psychodidae</tp:taxon-name-part></tp:taxon-name>) from Armenia and Azerbaijan.</article-title><source>ZooKeys</source><volume>798</volume>: <fpage>109</fpage>–<lpage>133</lpage>. <ext-link xlink:type="simple" ext-link-type="doi" xlink:href="10.3897/zookeys.798.26543">https://doi.org/10.3897/zookeys.798.26543</ext-link></mixed-citation></ref></ref-list></tp:taxon-treatment>
