# Supplementary material for: Psychodidae (Diptera) of Azerbaijan and Georgia – faunistics with biodiversity notes
Source: Zookeys. 2021 Jun 15;1049:15–42. doi: 10.3897/zookeys.1049.66063 (PMC8298371; doi:10.3897/zookeys.1049.66063)
Supplement: XML Treatment for Psychodocha gemina [file zookeys.1049.66063-treatment33.xml]

<!DOCTYPE tp:taxon-treatment
  PUBLIC "-//TaxonX//DTD Taxonomic Treatment Publishing DTD v0 20100105//EN" "tax-treatment-NSO.dtd">
<tp:taxon-treatment xmlns:tp="http://www.plazi.org/taxpub"><tp:treatment-meta><kwd-group><label>Taxon classification</label><kwd><named-content xmlns:xlink="http://www.w3.org/1999/xlink" content-type="kingdom">Animalia</named-content></kwd><kwd><named-content xmlns:xlink="http://www.w3.org/1999/xlink" content-type="order">Diptera</named-content></kwd><kwd><named-content xmlns:xlink="http://www.w3.org/1999/xlink" content-type="family">Psychodidae</named-content></kwd></kwd-group><mixed-citation publication-type="journal"><person-group><name><surname>Ježek</surname><given-names>Jan</given-names></name><name><surname>Manko</surname><given-names>Peter</given-names></name><name><surname>Oboňa</surname><given-names>Jozef</given-names></name></person-group><article-title><tp:taxon-name><tp:taxon-name-part taxon-name-part-type="family">Psychodidae</tp:taxon-name-part></tp:taxon-name> (<tp:taxon-name><tp:taxon-name-part taxon-name-part-type="order">Diptera</tp:taxon-name-part></tp:taxon-name>) of Azerbaijan and Georgia – faunistics with biodiversity notes</article-title><source>Zookeys</source><day>15</day><month>6</month><year>2021</year><volume>1049</volume><fpage>15</fpage><lpage>42</lpage><pub-id pub-id-type="doi">10.3897/zookeys.1049.66063</pub-id></mixed-citation></tp:treatment-meta><tp:nomenclature><tp:taxon-name><object-id xmlns:xlink="http://www.w3.org/1999/xlink" content-type="arpha" xlink:type="simple">3828E873-A56E-5E71-9F31-88E14080E682</object-id>
                <tp:taxon-name-part taxon-name-part-type="genus" reg="Psychodocha">Psychodocha</tp:taxon-name-part>
                <tp:taxon-name-part taxon-name-part-type="species" reg="gemina">gemina</tp:taxon-name-part>
              </tp:taxon-name><tp:taxon-authority>(Eaton, 1904)</tp:taxon-authority></tp:nomenclature><tp:treatment-sec sec-type="material" id="SECID0EDJBG"><title>Material examined.</title><p><bold>Azerbaijan</bold>: A 05, 1.10.2019, 1♀, slide Inv. No. 25579, leg. PM; A 23, 6.5.2019, 1♀, slide Inv. No. 25685, leg. JO. <bold>Georgia</bold>: G 09, 2.5.2019, 1♀, slide Inv. No. 25733, leg. JO; G 19, 30.4.2019, 1♀, slide Inv. No. 25651, leg. JO; G 24, 29.4.2019, 1♂, 1♀, slide Inv. No. 25735 and 25748, leg. JO.</p></tp:treatment-sec><tp:treatment-sec sec-type="distribution" id="SECID0ENJBG"><title>Distribution.</title><p>A common European species, it occurs commonly from lowlands to mountains. The larvae are saprobiotic and often develop in nests of water birds. Recorded from Austria, Belgium, Bosnia and Herzegovina, Croatia, Czech Republic, Great Britain, Denmark, France, Finland, Germany, Greece, Hungary, Ireland, Norway, Romania, Serbia, Slovakia, Slovenia, Spain, Switzerland, the Netherlands, Ukraine, and Georgia: Abkhazia (<xref ref-type="bibr" rid="B25">Ježek and Goutner 1995</xref>; <xref ref-type="bibr" rid="B47">Krek 1999</xref>; <xref ref-type="bibr" rid="B19">Ježek 2002</xref>; <xref ref-type="bibr" rid="B54">Kvifte et al. 2011</xref>, <xref ref-type="bibr" rid="B55">2013</xref>; <xref ref-type="bibr" rid="B34">Ježek and Omelková 2012</xref>; <xref ref-type="bibr" rid="B67">Salmela et al. 2014</xref>; <xref ref-type="bibr" rid="B27">Ježek et al. 2017</xref>; <xref ref-type="bibr" rid="B61">Oboňa et al. 2019a</xref>).</p></tp:treatment-sec><tp:treatment-sec sec-type="notes" id="SECID0EXKBG"><title>Note.</title><p>First record for Azerbaijan.</p></tp:treatment-sec><ref-list><ref id="B25"><mixed-citation xmlns:xlink="http://www.w3.org/1999/xlink" xlink:type="simple"><person-group><name name-style="western"><surname>Ježek</surname><given-names>J</given-names></name><name name-style="western"><surname>Goutner</surname><given-names>V</given-names></name></person-group> (<year>1995</year>) <tp:taxon-name><tp:taxon-name-part taxon-name-part-type="family">Psychodidae</tp:taxon-name-part></tp:taxon-name> (<tp:taxon-name><tp:taxon-name-part taxon-name-part-type="order">Diptera</tp:taxon-name-part></tp:taxon-name>) of Greece. Acta Entomologica Musei Nationalis Pragae (1994) 50B: 107–124.</mixed-citation></ref><ref id="B47"><mixed-citation xmlns:xlink="http://www.w3.org/1999/xlink" xlink:type="simple"><person-group><name name-style="western"><surname>Krek</surname><given-names>S</given-names></name></person-group> (<year>1999</year>) <source><tp:taxon-name><tp:taxon-name-part taxon-name-part-type="family">Psychodidae</tp:taxon-name-part></tp:taxon-name> (<tp:taxon-name><tp:taxon-name-part taxon-name-part-type="order">Diptera</tp:taxon-name-part></tp:taxon-name><tp:taxon-name><tp:taxon-name-part taxon-name-part-type="class">Insecta</tp:taxon-name-part></tp:taxon-name>) Balkanskog Poluotoka [<tp:taxon-name><tp:taxon-name-part taxon-name-part-type="family">Psychodidae</tp:taxon-name-part></tp:taxon-name> (<tp:taxon-name><tp:taxon-name-part taxon-name-part-type="order">Diptera</tp:taxon-name-part></tp:taxon-name><tp:taxon-name><tp:taxon-name-part taxon-name-part-type="class">Insecta</tp:taxon-name-part></tp:taxon-name>) of the Balkan Peninsula].</source><publisher-name>Studentska Štamparija Univerziteta Sarajevo</publisher-name>, <publisher-loc>Sarajevo</publisher-loc>, <size units="page">417 pp</size>. [In Croatian]</mixed-citation></ref><ref id="B19"><mixed-citation xmlns:xlink="http://www.w3.org/1999/xlink" xlink:type="simple"><person-group><name name-style="western"><surname>Ježek</surname><given-names>J</given-names></name></person-group> (<year>2002</year>) <article-title>The first account of Slovenian moth flies (<tp:taxon-name><tp:taxon-name-part taxon-name-part-type="family">Psychodidae</tp:taxon-name-part></tp:taxon-name>, <tp:taxon-name><tp:taxon-name-part taxon-name-part-type="order">Diptera</tp:taxon-name-part></tp:taxon-name>).</article-title><source>Časopis Národního Muzea, Řada Přírodovědná</source><volume>171</volume>: <fpage>89</fpage>–<lpage>116</lpage>.</mixed-citation></ref><ref id="B54"><mixed-citation xmlns:xlink="http://www.w3.org/1999/xlink" xlink:type="simple"><person-group><name name-style="western"><surname>Kvifte</surname><given-names>GM</given-names></name><name name-style="western"><surname>Håland</surname><given-names>Ø</given-names></name><name name-style="western"><surname>Andersen</surname><given-names>T</given-names></name></person-group> (<year>2011</year>) <article-title>A revised checklist of Norwegian moth flies (<tp:taxon-name><tp:taxon-name-part taxon-name-part-type="order">Diptera</tp:taxon-name-part></tp:taxon-name>, <tp:taxon-name><tp:taxon-name-part taxon-name-part-type="family">Psychodidae</tp:taxon-name-part></tp:taxon-name>).</article-title><source>Norwegian Journal of Entomology</source><volume>58</volume>: <fpage>180</fpage>–<lpage>188</lpage>.</mixed-citation></ref><ref id="B55"><mixed-citation xmlns:xlink="http://www.w3.org/1999/xlink" xlink:type="simple"><person-group><name name-style="western"><surname>Kvifte</surname><given-names>GM</given-names></name><name name-style="western"><surname>Ivković</surname><given-names>M</given-names></name><name name-style="western"><surname>Klarić</surname><given-names>A</given-names></name></person-group> (<year>2013</year>) <article-title>New records of moth flies (<tp:taxon-name><tp:taxon-name-part taxon-name-part-type="order">Diptera</tp:taxon-name-part></tp:taxon-name>: <tp:taxon-name><tp:taxon-name-part taxon-name-part-type="family">Psychodidae</tp:taxon-name-part></tp:taxon-name>) from Croatia, with the description of <italic><tp:taxon-name><tp:taxon-name-part taxon-name-part-type="genus">Berdeniella</tp:taxon-name-part> <tp:taxon-name-part taxon-name-part-type="species">keroveci</tp:taxon-name-part></tp:taxon-name></italic> sp. nov.</article-title><source>Zootaxa</source><volume>3737</volume>(<issue>1</issue>): <fpage>57</fpage>–<lpage>67</lpage>. <ext-link xlink:type="simple" ext-link-type="doi" xlink:href="10.11646/zootaxa.3737.1.4">https://doi.org/10.11646/zootaxa.3737.1.4</ext-link></mixed-citation></ref><ref id="B34"><mixed-citation xmlns:xlink="http://www.w3.org/1999/xlink" xlink:type="simple"><person-group><name name-style="western"><surname>Ježek</surname><given-names>J</given-names></name><name name-style="western"><surname>Omelková</surname><given-names>M</given-names></name></person-group> (<year>2012</year>) Moth flies (<tp:taxon-name><tp:taxon-name-part taxon-name-part-type="order">Diptera</tp:taxon-name-part></tp:taxon-name>: <tp:taxon-name><tp:taxon-name-part taxon-name-part-type="family">Psychodidae</tp:taxon-name-part></tp:taxon-name>) of the Bile Karpaty Protected Landscape Area and Biosphere Reserve (Czech Republic). Acta Musei Moraviae, Scientiae Biologicae (Brno) (2011) 96(2): 763–802.</mixed-citation></ref><ref id="B67"><mixed-citation xmlns:xlink="http://www.w3.org/1999/xlink" xlink:type="simple"><person-group><name name-style="western"><surname>Salmela</surname><given-names>J</given-names></name><name name-style="western"><surname>Paasivirta</surname><given-names>L</given-names></name><name name-style="western"><surname>Kvifte</surname><given-names>GM</given-names></name></person-group> (<year>2014</year>) Checklist of the familes <tp:taxon-name><tp:taxon-name-part taxon-name-part-type="family">Chaoboridae</tp:taxon-name-part></tp:taxon-name>, <tp:taxon-name><tp:taxon-name-part taxon-name-part-type="family">Dixidae</tp:taxon-name-part></tp:taxon-name>, <tp:taxon-name><tp:taxon-name-part taxon-name-part-type="family">Thaumaleidae</tp:taxon-name-part></tp:taxon-name>, <tp:taxon-name><tp:taxon-name-part taxon-name-part-type="family">Psychodidae</tp:taxon-name-part></tp:taxon-name> and <tp:taxon-name><tp:taxon-name-part taxon-name-part-type="family">Ptychopteridae</tp:taxon-name-part></tp:taxon-name> (<tp:taxon-name><tp:taxon-name-part taxon-name-part-type="order">Diptera</tp:taxon-name-part></tp:taxon-name>) of Finland. ZooKeys (441): 37–46. <ext-link xlink:type="simple" ext-link-type="doi" xlink:href="10.3897/zookeys.441.7532">https://doi.org/10.3897/zookeys.441.7532</ext-link></mixed-citation></ref><ref id="B27"><mixed-citation xmlns:xlink="http://www.w3.org/1999/xlink" xlink:type="simple"><person-group><name name-style="western"><surname>Ježek</surname><given-names>J</given-names></name><name name-style="western"><surname>Chvojka</surname><given-names>P</given-names></name><name name-style="western"><surname>Manko</surname><given-names>P</given-names></name><name name-style="western"><surname>Oboňa</surname><given-names>J</given-names></name></person-group> (<year>2017</year>) <article-title>Faunistic and bibliographical inventory of moth flies from Ukraine (<tp:taxon-name><tp:taxon-name-part taxon-name-part-type="order">Diptera</tp:taxon-name-part></tp:taxon-name>, <tp:taxon-name><tp:taxon-name-part taxon-name-part-type="family">Psychodidae</tp:taxon-name-part></tp:taxon-name>).</article-title><source>ZooKeys</source><volume>693</volume>: <fpage>109</fpage>–<lpage>128</lpage>. <ext-link xlink:type="simple" ext-link-type="doi" xlink:href="10.3897/zookeys.693.13652">https://doi.org/10.3897/zookeys.693.13652</ext-link></mixed-citation></ref><ref id="B61"><mixed-citation xmlns:xlink="http://www.w3.org/1999/xlink" xlink:type="simple"><person-group><name name-style="western"><surname>Oboňa</surname><given-names>J</given-names></name><name name-style="western"><surname>Dvořak</surname><given-names>L</given-names></name><name name-style="western"><surname>Haenni</surname><given-names>J-P</given-names></name><name name-style="western"><surname>Hrivniak</surname><given-names>Ľ</given-names></name><name name-style="western"><surname>Japoshvili</surname><given-names>B</given-names></name><name name-style="western"><surname>Ježek</surname><given-names>J</given-names></name><name name-style="western"><surname>Kerimova</surname><given-names>I</given-names></name><name name-style="western"><surname>Maca</surname><given-names>J</given-names></name><name name-style="western"><surname>Muranyi</surname><given-names>D</given-names></name><name name-style="western"><surname>Rendoš</surname><given-names>M</given-names></name><name name-style="western"><surname>Słowińska</surname><given-names>I</given-names></name><name name-style="western"><surname>Snegovaya</surname><given-names>N</given-names></name><name name-style="western"><surname>Stary</surname><given-names>J</given-names></name><name name-style="western"><surname>Manko</surname><given-names>P</given-names></name></person-group> (<year>2019a</year>) <article-title>New and interesting records of <tp:taxon-name><tp:taxon-name-part taxon-name-part-type="order">Diptera</tp:taxon-name-part></tp:taxon-name> from Azerbaijan and Georgia.</article-title><source>Zoosystematica Rossica</source><volume>28</volume>(<issue>2</issue>): <fpage>277</fpage>–<lpage>295</lpage>. <ext-link xlink:type="simple" ext-link-type="doi" xlink:href="10.31610/zsr/2019.28.2.277">https://doi.org/10.31610/zsr/2019.28.2.277</ext-link></mixed-citation></ref></ref-list></tp:taxon-treatment>
