# Supplementary material for: Psychodidae (Diptera) of Azerbaijan and Georgia – faunistics with biodiversity notes
Source: Zookeys. 2021 Jun 15;1049:15–42. doi: 10.3897/zookeys.1049.66063 (PMC8298371; doi:10.3897/zookeys.1049.66063)
Supplement: XML Treatment for Saraiella ressli [file zookeys.1049.66063-treatment36.xml]

<!DOCTYPE tp:taxon-treatment
  PUBLIC "-//TaxonX//DTD Taxonomic Treatment Publishing DTD v0 20100105//EN" "tax-treatment-NSO.dtd">
<tp:taxon-treatment xmlns:tp="http://www.plazi.org/taxpub"><tp:treatment-meta><kwd-group><label>Taxon classification</label><kwd><named-content xmlns:xlink="http://www.w3.org/1999/xlink" content-type="kingdom">Animalia</named-content></kwd><kwd><named-content xmlns:xlink="http://www.w3.org/1999/xlink" content-type="order">Diptera</named-content></kwd><kwd><named-content xmlns:xlink="http://www.w3.org/1999/xlink" content-type="family">Psychodidae</named-content></kwd></kwd-group><mixed-citation publication-type="journal"><person-group><name><surname>Ježek</surname><given-names>Jan</given-names></name><name><surname>Manko</surname><given-names>Peter</given-names></name><name><surname>Oboňa</surname><given-names>Jozef</given-names></name></person-group><article-title><tp:taxon-name><tp:taxon-name-part taxon-name-part-type="family">Psychodidae</tp:taxon-name-part></tp:taxon-name> (<tp:taxon-name><tp:taxon-name-part taxon-name-part-type="order">Diptera</tp:taxon-name-part></tp:taxon-name>) of Azerbaijan and Georgia – faunistics with biodiversity notes</article-title><source>Zookeys</source><day>15</day><month>6</month><year>2021</year><volume>1049</volume><fpage>15</fpage><lpage>42</lpage><pub-id pub-id-type="doi">10.3897/zookeys.1049.66063</pub-id></mixed-citation></tp:treatment-meta><tp:nomenclature><tp:taxon-name><object-id xmlns:xlink="http://www.w3.org/1999/xlink" content-type="arpha" xlink:type="simple">EC8AE2A0-B482-5390-BE5F-EA33C55F519B</object-id>
                <tp:taxon-name-part taxon-name-part-type="genus" reg="Saraiella">Saraiella</tp:taxon-name-part>
                <tp:taxon-name-part taxon-name-part-type="species" reg="ressli">ressli</tp:taxon-name-part>
              </tp:taxon-name><tp:taxon-authority>Wagner, 1981</tp:taxon-authority><tp:nomenclature-citation-list><tp:nomenclature-citation><tp:taxon-name>
                    <tp:taxon-name-part taxon-name-part-type="genus" reg="Saraiella">S.</tp:taxon-name-part> <tp:taxon-name-part taxon-name-part-type="species" reg="ressli">ressli</tp:taxon-name-part> <tp:taxon-name-part taxon-name-part-type="subspecies" reg="montana">montana</tp:taxon-name-part></tp:taxon-name><comment>Ježek, 1990, syn. nov.</comment></tp:nomenclature-citation></tp:nomenclature-citation-list></tp:nomenclature><tp:treatment-sec sec-type="material" id="SECID0EVRBG"><title>Material examined.</title><p><bold>Azerbaijan</bold>: A 02, 9.5.2019, 1♂, slide Inv. No. 25660, leg. JO; A 04, 1.10.2019, 1♂, slide Inv. No. 25595, leg. PM; A 05, 1.10.2019, 1♂, slide Inv. No. 25576, leg. PM; A 06, 1.10.2019, slide Inv. No. 25573, 1♂, leg. JJ, PM; A 10, 6.5.2019, 2♂♂, slide Inv. No. 25676 and 25648, leg. JO; A 14, 7.5.2019, 1♂, slide Inv. No. 25737, leg. JO; A 16, 10.5.2019, 1♂, slide Inv. No. 25643, leg. JO; A 17, 10.5.2019, 1♂, slide Inv. No. 25700, leg. JO; A 18, 10.5.2019, 1♂, slide Inv. No. 25645, leg. JO; A 23, 6.5.2019, 1♂, slide Inv. No. 25692, leg. JO; A 24, 9.5.2019, 1♂, slide Inv. No. 25703, leg. JO. <bold>Georgia</bold>: G 03, 27.9.2019, 1♂, slide Inv. No. 25606, leg. PM; G 04, 27.9.2019, 1♂, slide Inv. No. 25592, leg. PM; G 09, 2.5.2019, 2♂♂, slides Inv. No. 25640, 25726, leg. JO; G 12, 9.7.2019, 1♂, slide Inv. No. 25614, leg. PM, <abbrev xmlns:xlink="http://www.w3.org/1999/xlink" xlink:title="Gilles Vinçon" id="ABBRID0E6RBG" xlink:type="simple">GV</abbrev>; G 14, 2.5.2019, 1♂, slide Inv. No. 25658, leg. JO; G 15, 2.5.2019, 2♂♂, slides Inv. No. 25673, 25702 leg. JO; G 16, 28.9.2019, 1♂, slide Inv. No. 25586, leg. <abbrev xmlns:xlink="http://www.w3.org/1999/xlink" xlink:title="Gilles Vinçon" id="ABBRID0EDSBG" xlink:type="simple">GV</abbrev>; G 31, 27.4.2019, 1♂, slide Inv. No. 25697, leg. JO; G 37, 2.10.2019, 1♂, slide Inv. No. 25701, leg. PM; G 38, 27.4.2019, 1♂, slide Inv. No. 25704, leg. JO; G 40, 13.7.2019, 1♂, slide Inv. No. 25632, leg.<abbrev xmlns:xlink="http://www.w3.org/1999/xlink" xlink:title="Tibor Kovács" id="ABBRID0EHSBG" xlink:type="simple">TK</abbrev>, PM, <abbrev xmlns:xlink="http://www.w3.org/1999/xlink" xlink:title="Dávid Murányi" id="ABBRID0ELSBG" xlink:type="simple">DM</abbrev>, <abbrev xmlns:xlink="http://www.w3.org/1999/xlink" xlink:title="Gilles Vinçon" id="ABBRID0EPSBG" xlink:type="simple">GV</abbrev>; G 47; 9.7.2019, 1♂, slide Inv. No. 25636, leg. <abbrev xmlns:xlink="http://www.w3.org/1999/xlink" xlink:title="Tibor Kovács" id="ABBRID0ETSBG" xlink:type="simple">TK</abbrev>, PM, <abbrev xmlns:xlink="http://www.w3.org/1999/xlink" xlink:title="Dávid Murányi" id="ABBRID0EXSBG" xlink:type="simple">DM</abbrev>, <abbrev xmlns:xlink="http://www.w3.org/1999/xlink" xlink:title="Gilles Vinçon" id="ABBRID0E2SBG" xlink:type="simple">GV</abbrev>; G 49, 28.4.2019, 1♂, slide Inv. No. 25668, leg. JO; G 50, 28.4.2019, 1♂, slide Inv. No. 25655, leg. JO; G 51, 28.4.2019, 1♂, slide Inv. No. 25699, leg. JO; G 52, 11.7.2019, 1♂, slide Inv. No. 25618, leg. <abbrev xmlns:xlink="http://www.w3.org/1999/xlink" xlink:title="Tibor Kovács" id="ABBRID0E6SBG" xlink:type="simple">TK</abbrev>, PM, <abbrev xmlns:xlink="http://www.w3.org/1999/xlink" xlink:title="Dávid Murányi" id="ABBRID0EDTBG" xlink:type="simple">DM</abbrev>, <abbrev xmlns:xlink="http://www.w3.org/1999/xlink" xlink:title="Gilles Vinçon" id="ABBRID0EHTBG" xlink:type="simple">GV</abbrev>; G 53, 9.7.2019, 1♂, slide Inv. No. 25623, leg. <abbrev xmlns:xlink="http://www.w3.org/1999/xlink" xlink:title="Tibor Kovács" id="ABBRID0ELTBG" xlink:type="simple">TK</abbrev>, PM, <abbrev xmlns:xlink="http://www.w3.org/1999/xlink" xlink:title="Dávid Murányi" id="ABBRID0EPTBG" xlink:type="simple">DM</abbrev>, <abbrev xmlns:xlink="http://www.w3.org/1999/xlink" xlink:title="Gilles Vinçon" id="ABBRID0ETTBG" xlink:type="simple">GV</abbrev>; G 54, 27.4.2019, 1♂, slide Inv. No. 25672, leg. JO; G 55, 29.9.2019, 1♂, slide Inv. No. 25580, leg. PM.</p></tp:treatment-sec><tp:treatment-sec sec-type="distribution" id="SECID0EXTBG"><title>Distribution.</title><p>Species known from Iran, Armenia, Azerbaijan, and Russia (Wagner and Joost 1983; <xref ref-type="bibr" rid="B30">Ježek et al. 2018</xref>). First record for Georgia.</p></tp:treatment-sec><tp:treatment-sec sec-type="notes" id="SECID0EBUBG"><title>Note.</title><p><italic><tp:taxon-name><tp:taxon-name-part taxon-name-part-type="genus" reg="Saraiella">Saraiella</tp:taxon-name-part> <tp:taxon-name-part taxon-name-part-type="species" reg="ressli">ressli</tp:taxon-name-part></tp:taxon-name></italic> Wagner, 1981, was described only on the basis of a holotype from the environment of the Caspian Sea (northern Iran, Veyshar nr. Nowshahr env. Chalus – Mazandaran, 1400 m a.s.l.). <italic><tp:taxon-name><tp:taxon-name-part taxon-name-part-type="genus" reg="Saraiella">Saraiella</tp:taxon-name-part> <tp:taxon-name-part taxon-name-part-type="species" reg="ressli">ressli</tp:taxon-name-part> <tp:taxon-name-part taxon-name-part-type="subspecies" reg="montana">montana</tp:taxon-name-part></tp:taxon-name></italic> Ježek, 1990, was described from S. E. Iran, Kerman province, Kuh-e-Lalehzar, 3850–4374 m a.s.l. with top 4374 m (holotype and two paratypes), and additionally two paratypes from E. Iran, Kerman province, Deh Bakri, Kuh-e Jebal Barez (Jebal Barez Mts). The numerous materials from Caucasus (males) cited above proved a large variability of specimens (last three flagellomeres almost globular or long-oval, terminal flagellomere with small apiculus or without a protuberance, coxopodites basally with or without several bristles, gonostylus with a small subapical tooth terminally or not; all characters are mixed on the same localities). The subspecific rank is therefore groundless and <italic><tp:taxon-name><tp:taxon-name-part taxon-name-part-type="genus" reg="Saraiella">S.</tp:taxon-name-part> <tp:taxon-name-part taxon-name-part-type="species" reg="ressli">ressli</tp:taxon-name-part> <tp:taxon-name-part taxon-name-part-type="subspecies" reg="montana">montana</tp:taxon-name-part></tp:taxon-name></italic> Ježek, 1990 is thus sunk as a synonym herein.</p></tp:treatment-sec><ref-list><ref id="B30"><mixed-citation xmlns:xlink="http://www.w3.org/1999/xlink" xlink:type="simple"><person-group><name name-style="western"><surname>Ježek</surname><given-names>J</given-names></name><name name-style="western"><surname>Manko</surname><given-names>P</given-names></name><name name-style="western"><surname>Oboňa</surname><given-names>J</given-names></name></person-group> (<year>2018</year>) <article-title>Checklist of known moth flies and sand flies (<tp:taxon-name><tp:taxon-name-part taxon-name-part-type="order">Diptera</tp:taxon-name-part></tp:taxon-name>, <tp:taxon-name><tp:taxon-name-part taxon-name-part-type="family">Psychodidae</tp:taxon-name-part></tp:taxon-name>) from Armenia and Azerbaijan.</article-title><source>ZooKeys</source><volume>798</volume>: <fpage>109</fpage>–<lpage>133</lpage>. <ext-link xlink:type="simple" ext-link-type="doi" xlink:href="10.3897/zookeys.798.26543">https://doi.org/10.3897/zookeys.798.26543</ext-link></mixed-citation></ref></ref-list></tp:taxon-treatment>
