# Supplementary material for: Psychodidae (Diptera) of Azerbaijan and Georgia – faunistics with biodiversity notes
Source: Zookeys. 2021 Jun 15;1049:15–42. doi: 10.3897/zookeys.1049.66063 (PMC8298371; doi:10.3897/zookeys.1049.66063)
Supplement: XML Treatment for Saraiella rotunda [file zookeys.1049.66063-treatment37.xml]

<!DOCTYPE tp:taxon-treatment
  PUBLIC "-//TaxonX//DTD Taxonomic Treatment Publishing DTD v0 20100105//EN" "tax-treatment-NSO.dtd">
<tp:taxon-treatment xmlns:tp="http://www.plazi.org/taxpub"><tp:treatment-meta><kwd-group><label>Taxon classification</label><kwd><named-content xmlns:xlink="http://www.w3.org/1999/xlink" content-type="kingdom">Animalia</named-content></kwd><kwd><named-content xmlns:xlink="http://www.w3.org/1999/xlink" content-type="order">Diptera</named-content></kwd><kwd><named-content xmlns:xlink="http://www.w3.org/1999/xlink" content-type="family">Psychodidae</named-content></kwd></kwd-group><mixed-citation publication-type="journal"><person-group><name><surname>Ježek</surname><given-names>Jan</given-names></name><name><surname>Manko</surname><given-names>Peter</given-names></name><name><surname>Oboňa</surname><given-names>Jozef</given-names></name></person-group><article-title><tp:taxon-name><tp:taxon-name-part taxon-name-part-type="family">Psychodidae</tp:taxon-name-part></tp:taxon-name> (<tp:taxon-name><tp:taxon-name-part taxon-name-part-type="order">Diptera</tp:taxon-name-part></tp:taxon-name>) of Azerbaijan and Georgia – faunistics with biodiversity notes</article-title><source>Zookeys</source><day>15</day><month>6</month><year>2021</year><volume>1049</volume><fpage>15</fpage><lpage>42</lpage><pub-id pub-id-type="doi">10.3897/zookeys.1049.66063</pub-id></mixed-citation></tp:treatment-meta><tp:nomenclature><tp:taxon-name><object-id xmlns:xlink="http://www.w3.org/1999/xlink" content-type="arpha" xlink:type="simple">770EAF0E-3A29-5B60-8519-0C26F5AA7306</object-id>
                <tp:taxon-name-part taxon-name-part-type="genus" reg="Saraiella">Saraiella</tp:taxon-name-part>
                <tp:taxon-name-part taxon-name-part-type="species" reg="rotunda">rotunda</tp:taxon-name-part>
              </tp:taxon-name><tp:taxon-authority>(Krek, 1970)</tp:taxon-authority></tp:nomenclature><tp:treatment-sec sec-type="material" id="SECID0ETWBG"><title>Material examined.</title><p><bold>Azerbaijan</bold>: A 04, 1.10.2019, 1♂, slide Inv. No. 25594, leg. PM, A 06, 1.10.2019, 1♂, slide Inv. No. 25572, leg. PM. <bold>Georgia</bold>: G 07, 17.7.2019, 1♂, slide Inv. No. 25591, leg. <abbrev xmlns:xlink="http://www.w3.org/1999/xlink" xlink:title="Gilles Vinçon" id="ABBRID0E4WBG" xlink:type="simple">GV</abbrev>.</p></tp:treatment-sec><tp:treatment-sec sec-type="distribution" id="SECID0EBXBG"><title>Distribution.</title><p>European species, known from Bosnia and Herzegovina, Czech Republic, Italy, Poland, Serbia, and Slovakia (<xref ref-type="bibr" rid="B22">Ježek 2006</xref>; <xref ref-type="bibr" rid="B60">Oboňa et al. 2019b</xref>). Occurs in spring areas and swamps, forest edge in Slovakia (High Tatras Mts.) (<xref ref-type="bibr" rid="B22">Ježek 2006</xref>).</p></tp:treatment-sec><tp:treatment-sec sec-type="notes" id="SECID0ETXBG"><title>Note.</title><p>First record for Azerbaijan, Georgia, and Transcaucasia.</p></tp:treatment-sec><ref-list><ref id="B22"><mixed-citation xmlns:xlink="http://www.w3.org/1999/xlink" xlink:type="simple"><person-group><name name-style="western"><surname>Ježek</surname><given-names>J</given-names></name></person-group> (<year>2006</year>) <article-title>Faunistic records, <tp:taxon-name><tp:taxon-name-part taxon-name-part-type="family">Psychodidae</tp:taxon-name-part></tp:taxon-name>.</article-title><source>Dipterologica Bohemoslovaca</source><volume>13</volume>: <fpage>139</fpage>–<lpage>141</lpage>.</mixed-citation></ref><ref id="B60"><mixed-citation xmlns:xlink="http://www.w3.org/1999/xlink" xlink:type="simple"><person-group><name name-style="western"><surname>Oboňa</surname><given-names>J</given-names></name><name name-style="western"><surname>Dvořák</surname><given-names>L</given-names></name><name name-style="western"><surname>Dvořáková</surname><given-names>K</given-names></name><name name-style="western"><surname>Ježek</surname><given-names>J</given-names></name><name name-style="western"><surname>Kovács</surname><given-names>T</given-names></name><name name-style="western"><surname>Murányi</surname><given-names>D</given-names></name><name name-style="western"><surname>Słowińska</surname><given-names>I</given-names></name><name name-style="western"><surname>Starý</surname><given-names>J</given-names></name><name name-style="western"><surname>van der Weele</surname><given-names>R</given-names></name><name name-style="western"><surname>Manko</surname><given-names>P</given-names></name></person-group> (<year>2019b</year>) <article-title>Faunistic records of some <tp:taxon-name><tp:taxon-name-part taxon-name-part-type="order">Diptera</tp:taxon-name-part></tp:taxon-name> families from the Babia Góra massif in Poland.</article-title><source>Dipteron</source><volume>35</volume>: <fpage>118</fpage>–<lpage>131</lpage>. <ext-link xlink:type="simple" ext-link-type="uri" xlink:href="https://zenodo.org/record/3559211">https://zenodo.org/record/3559211</ext-link></mixed-citation></ref></ref-list></tp:taxon-treatment>
