# Supplementary material for: Psychodidae (Diptera) of Azerbaijan and Georgia – faunistics with biodiversity notes
Source: Zookeys. 2021 Jun 15;1049:15–42. doi: 10.3897/zookeys.1049.66063 (PMC8298371; doi:10.3897/zookeys.1049.66063)
Supplement: XML Treatment for Thornburghiella veve [file zookeys.1049.66063-treatment39.xml]

<!DOCTYPE tp:taxon-treatment
  PUBLIC "-//TaxonX//DTD Taxonomic Treatment Publishing DTD v0 20100105//EN" "tax-treatment-NSO.dtd">
<tp:taxon-treatment xmlns:tp="http://www.plazi.org/taxpub"><tp:treatment-meta><kwd-group><label>Taxon classification</label><kwd><named-content xmlns:xlink="http://www.w3.org/1999/xlink" content-type="kingdom">Animalia</named-content></kwd><kwd><named-content xmlns:xlink="http://www.w3.org/1999/xlink" content-type="order">Diptera</named-content></kwd><kwd><named-content xmlns:xlink="http://www.w3.org/1999/xlink" content-type="family">Psychodidae</named-content></kwd></kwd-group><mixed-citation publication-type="journal"><person-group><name><surname>Ježek</surname><given-names>Jan</given-names></name><name><surname>Manko</surname><given-names>Peter</given-names></name><name><surname>Oboňa</surname><given-names>Jozef</given-names></name></person-group><article-title><tp:taxon-name><tp:taxon-name-part taxon-name-part-type="family">Psychodidae</tp:taxon-name-part></tp:taxon-name> (<tp:taxon-name><tp:taxon-name-part taxon-name-part-type="order">Diptera</tp:taxon-name-part></tp:taxon-name>) of Azerbaijan and Georgia – faunistics with biodiversity notes</article-title><source>Zookeys</source><day>15</day><month>6</month><year>2021</year><volume>1049</volume><fpage>15</fpage><lpage>42</lpage><pub-id pub-id-type="doi">10.3897/zookeys.1049.66063</pub-id></mixed-citation></tp:treatment-meta><tp:nomenclature><tp:taxon-name><object-id xmlns:xlink="http://www.w3.org/1999/xlink" content-type="arpha" xlink:type="simple">7D47C182-E67C-5C59-A1A1-1160B31E8145</object-id>
                <tp:taxon-name-part taxon-name-part-type="genus" reg="Thornburghiella">Thornburghiella</tp:taxon-name-part>
                <tp:taxon-name-part taxon-name-part-type="species" reg="veve">veve</tp:taxon-name-part>
              </tp:taxon-name><tp:taxon-authority>Oboňa &amp; Ježek, 2017</tp:taxon-authority></tp:nomenclature><tp:treatment-sec sec-type="material" id="SECID0E31BG"><title>Material examined.</title><p><bold>Azerbaijan</bold>: A 05, 1.10.2019, 1♂, slide Inv. No. 25575, leg. PM.</p></tp:treatment-sec><tp:treatment-sec sec-type="distribution" id="SECID0EE2BG"><title>Distribution.</title><p>Species known only from the original paper from Armenia (<xref ref-type="bibr" rid="B63">Oboňa et al. 2017</xref>).</p></tp:treatment-sec><tp:treatment-sec sec-type="notes" id="SECID0EO2BG"><title>Note.</title><p>First record since the original description, first record for Azerbaijan. An extremely rare species known from only two sites in the Lesser Caucasus at elevations higher than 1000 m.</p></tp:treatment-sec><ref-list><ref id="B63"><mixed-citation xmlns:xlink="http://www.w3.org/1999/xlink" xlink:type="simple"><person-group><name name-style="western"><surname>Oboňa</surname><given-names>J</given-names></name><name name-style="western"><surname>Ježek</surname><given-names>J</given-names></name><name name-style="western"><surname>Manko</surname><given-names>P</given-names></name></person-group> (<year>2017</year>) <article-title>A new Palaearctic <italic><tp:taxon-name><tp:taxon-name-part taxon-name-part-type="genus">Thornburghiella</tp:taxon-name-part></tp:taxon-name></italic> from Transcaucasia (<tp:taxon-name><tp:taxon-name-part taxon-name-part-type="order">Diptera</tp:taxon-name-part></tp:taxon-name>: <tp:taxon-name><tp:taxon-name-part taxon-name-part-type="family">Psychodidae</tp:taxon-name-part></tp:taxon-name>).</article-title><source>Acta Entomologica Musei Nationalis Pragae</source><volume>57</volume>(<issue>1</issue>): <fpage>205</fpage>–<lpage>214</lpage>. <ext-link xlink:type="simple" ext-link-type="doi" xlink:href="10.1515/aemnp-2017-0069">https://doi.org/10.1515/aemnp-2017-0069</ext-link></mixed-citation></ref></ref-list></tp:taxon-treatment>
