# Supplementary material for: Psychodidae (Diptera) of Azerbaijan and Georgia – faunistics with biodiversity notes
Source: Zookeys. 2021 Jun 15;1049:15–42. doi: 10.3897/zookeys.1049.66063 (PMC8298371; doi:10.3897/zookeys.1049.66063)
Supplement: XML Treatment for Threticus balkaneoalpinus [file zookeys.1049.66063-treatment40.xml]

<!DOCTYPE tp:taxon-treatment
  PUBLIC "-//TaxonX//DTD Taxonomic Treatment Publishing DTD v0 20100105//EN" "tax-treatment-NSO.dtd">
<tp:taxon-treatment xmlns:tp="http://www.plazi.org/taxpub"><tp:treatment-meta><kwd-group><label>Taxon classification</label><kwd><named-content xmlns:xlink="http://www.w3.org/1999/xlink" content-type="kingdom">Animalia</named-content></kwd><kwd><named-content xmlns:xlink="http://www.w3.org/1999/xlink" content-type="order">Diptera</named-content></kwd><kwd><named-content xmlns:xlink="http://www.w3.org/1999/xlink" content-type="family">Psychodidae</named-content></kwd></kwd-group><mixed-citation publication-type="journal"><person-group><name><surname>Ježek</surname><given-names>Jan</given-names></name><name><surname>Manko</surname><given-names>Peter</given-names></name><name><surname>Oboňa</surname><given-names>Jozef</given-names></name></person-group><article-title><tp:taxon-name><tp:taxon-name-part taxon-name-part-type="family">Psychodidae</tp:taxon-name-part></tp:taxon-name> (<tp:taxon-name><tp:taxon-name-part taxon-name-part-type="order">Diptera</tp:taxon-name-part></tp:taxon-name>) of Azerbaijan and Georgia – faunistics with biodiversity notes</article-title><source>Zookeys</source><day>15</day><month>6</month><year>2021</year><volume>1049</volume><fpage>15</fpage><lpage>42</lpage><pub-id pub-id-type="doi">10.3897/zookeys.1049.66063</pub-id></mixed-citation></tp:treatment-meta><tp:nomenclature><tp:taxon-name><object-id xmlns:xlink="http://www.w3.org/1999/xlink" content-type="arpha" xlink:type="simple">0782973D-0244-5717-A669-71A51EF760AA</object-id>
                <tp:taxon-name-part taxon-name-part-type="genus" reg="Threticus">Threticus</tp:taxon-name-part>
                <tp:taxon-name-part taxon-name-part-type="species" reg="balkaneoalpinus">balkaneoalpinus</tp:taxon-name-part>
              </tp:taxon-name><tp:taxon-authority>Krek, 1972</tp:taxon-authority></tp:nomenclature><tp:treatment-sec sec-type="material" id="SECID0EW3BG"><title>Material examined.</title><p><bold>Georgia</bold>: G 09, 2.5.2019, 1♂, slide Inv. No. 25728, leg. JO; G 30, 13.7.2019, 1♂, slide Inv. No. 25611, leg. <abbrev xmlns:xlink="http://www.w3.org/1999/xlink" xlink:title="Tibor Kovács" id="ABBRID0E53BG" xlink:type="simple">TK</abbrev>, PM, <abbrev xmlns:xlink="http://www.w3.org/1999/xlink" xlink:title="Dávid Murányi" id="ABBRID0EC4BG" xlink:type="simple">DM</abbrev>, <abbrev xmlns:xlink="http://www.w3.org/1999/xlink" xlink:title="Gilles Vinçon" id="ABBRID0EG4BG" xlink:type="simple">GV</abbrev>.</p></tp:treatment-sec><tp:treatment-sec sec-type="distribution" id="SECID0EK4BG"><title>Distribution.</title><p>Species known from Austria, Bosnia, Czech Republic, France, Germany, Kosovo, Poland, Slovakia, Switzerland, and the United Kingdom as well as Abkhazia (<xref ref-type="bibr" rid="B72">Krek 1990</xref>; <xref ref-type="bibr" rid="B16">Ježek 1995</xref>; <xref ref-type="bibr" rid="B76">Withers 1997</xref>; <xref ref-type="bibr" rid="B33">Ježek and Omelková 2007</xref>; <xref ref-type="bibr" rid="B62">Oboňa and Ježek 2014</xref>; <xref ref-type="bibr" rid="B60">Oboňa et al. 2019b</xref>).</p></tp:treatment-sec><tp:treatment-sec sec-type="notes" id="SECID0EE5BG"><title>Note.</title><p>First record for Georgia, territory other than Abkhazia.</p></tp:treatment-sec><ref-list><ref id="B72"><mixed-citation xmlns:xlink="http://www.w3.org/1999/xlink" xlink:type="simple"><person-group><name name-style="western"><surname>Wagner</surname><given-names>R</given-names></name></person-group> (<year>1990</year>) <article-title>Family <tp:taxon-name><tp:taxon-name-part taxon-name-part-type="family">Psychodidae</tp:taxon-name-part></tp:taxon-name>.</article-title> In: <person-group><name name-style="western"><surname>Soós</surname><given-names>A</given-names></name><name name-style="western"><surname>Papp</surname><given-names>L</given-names></name></person-group> (<role>Eds</role>) <issue-title>Catalogue of Palaearctic Diptera.</issue-title><source>Akademiai Kiado, Budapest,</source><volume>2</volume>: <fpage>11</fpage>–<lpage>65</lpage>.</mixed-citation></ref><ref id="B16"><mixed-citation xmlns:xlink="http://www.w3.org/1999/xlink" xlink:type="simple"><person-group><name name-style="western"><surname>Ježek</surname><given-names>J</given-names></name></person-group> (<year>1995</year>) <article-title>Occasional paper on some interesting Palaearctic moth flies (<tp:taxon-name><tp:taxon-name-part taxon-name-part-type="order">Diptera</tp:taxon-name-part></tp:taxon-name>, <tp:taxon-name><tp:taxon-name-part taxon-name-part-type="family">Psychodidae</tp:taxon-name-part></tp:taxon-name>).</article-title><source>Dipterologica bohemoslovaca</source><volume>7</volume>: <fpage>85</fpage>–<lpage>96</lpage>.</mixed-citation></ref><ref id="B76"><mixed-citation xmlns:xlink="http://www.w3.org/1999/xlink" xlink:type="simple"><person-group><name name-style="western"><surname>Withers</surname><given-names>P</given-names></name></person-group> (<year>1997</year>) <article-title><italic><tp:taxon-name><tp:taxon-name-part taxon-name-part-type="genus">Tonnoiriella</tp:taxon-name-part> <tp:taxon-name-part taxon-name-part-type="species">disneyi</tp:taxon-name-part></tp:taxon-name></italic> and <italic><tp:taxon-name><tp:taxon-name-part taxon-name-part-type="genus">Threticus</tp:taxon-name-part> <tp:taxon-name-part taxon-name-part-type="species">balkaneoalpinus</tp:taxon-name-part></tp:taxon-name></italic>, moth flies (<tp:taxon-name><tp:taxon-name-part taxon-name-part-type="order">Diptera</tp:taxon-name-part></tp:taxon-name>: <tp:taxon-name><tp:taxon-name-part taxon-name-part-type="family">Psychodidae</tp:taxon-name-part></tp:taxon-name>) new to science and new to Britain respectively.</article-title><source>Dipterists Digest (Second Series)</source><volume>4</volume>: <fpage>61</fpage>–<lpage>64</lpage>.</mixed-citation></ref><ref id="B33"><mixed-citation xmlns:xlink="http://www.w3.org/1999/xlink" xlink:type="simple"><person-group><name name-style="western"><surname>Ježek</surname><given-names>J</given-names></name><name name-style="western"><surname>Omelková</surname><given-names>M</given-names></name></person-group> (<year>2007</year>) <article-title>Faunistic records of the Czech Republic and Slovakia. <tp:taxon-name><tp:taxon-name-part taxon-name-part-type="family">Psychodidae</tp:taxon-name-part></tp:taxon-name>.</article-title><source>Dipterologica Bohemoslovaca</source><volume>14</volume>: <fpage>250</fpage>–<lpage>253</lpage>.</mixed-citation></ref><ref id="B62"><mixed-citation xmlns:xlink="http://www.w3.org/1999/xlink" xlink:type="simple"><person-group><name name-style="western"><surname>Oboňa</surname><given-names>J</given-names></name><name name-style="western"><surname>Ježek</surname><given-names>J</given-names></name></person-group> (<year>2014</year>) <article-title>Prodromus of moth flies (<tp:taxon-name><tp:taxon-name-part taxon-name-part-type="order">Diptera</tp:taxon-name-part></tp:taxon-name>: <tp:taxon-name><tp:taxon-name-part taxon-name-part-type="family">Psychodidae</tp:taxon-name-part></tp:taxon-name>) from Slovakia.</article-title><source>Acta Musei Silesiae Scientiae Naturales</source><volume>63</volume>: <fpage>193</fpage>–<lpage>251</lpage>. <ext-link xlink:type="simple" ext-link-type="doi" xlink:href="10.2478/cszma-2014-0020">https://doi.org/10.2478/cszma-2014-0020</ext-link></mixed-citation></ref><ref id="B60"><mixed-citation xmlns:xlink="http://www.w3.org/1999/xlink" xlink:type="simple"><person-group><name name-style="western"><surname>Oboňa</surname><given-names>J</given-names></name><name name-style="western"><surname>Dvořák</surname><given-names>L</given-names></name><name name-style="western"><surname>Dvořáková</surname><given-names>K</given-names></name><name name-style="western"><surname>Ježek</surname><given-names>J</given-names></name><name name-style="western"><surname>Kovács</surname><given-names>T</given-names></name><name name-style="western"><surname>Murányi</surname><given-names>D</given-names></name><name name-style="western"><surname>Słowińska</surname><given-names>I</given-names></name><name name-style="western"><surname>Starý</surname><given-names>J</given-names></name><name name-style="western"><surname>van der Weele</surname><given-names>R</given-names></name><name name-style="western"><surname>Manko</surname><given-names>P</given-names></name></person-group> (<year>2019b</year>) <article-title>Faunistic records of some <tp:taxon-name><tp:taxon-name-part taxon-name-part-type="order">Diptera</tp:taxon-name-part></tp:taxon-name> families from the Babia Góra massif in Poland.</article-title><source>Dipteron</source><volume>35</volume>: <fpage>118</fpage>–<lpage>131</lpage>. <ext-link xlink:type="simple" ext-link-type="uri" xlink:href="https://zenodo.org/record/3559211">https://zenodo.org/record/3559211</ext-link></mixed-citation></ref></ref-list></tp:taxon-treatment>
