# Supplementary material for: Psychodidae (Diptera) of Azerbaijan and Georgia – faunistics with biodiversity notes
Source: Zookeys. 2021 Jun 15;1049:15–42. doi: 10.3897/zookeys.1049.66063 (PMC8298371; doi:10.3897/zookeys.1049.66063)
Supplement: XML Treatment for Threticus petrosus [file zookeys.1049.66063-treatment41.xml]

<!DOCTYPE tp:taxon-treatment
  PUBLIC "-//TaxonX//DTD Taxonomic Treatment Publishing DTD v0 20100105//EN" "tax-treatment-NSO.dtd">
<tp:taxon-treatment xmlns:tp="http://www.plazi.org/taxpub"><tp:treatment-meta><kwd-group><label>Taxon classification</label><kwd><named-content xmlns:xlink="http://www.w3.org/1999/xlink" content-type="kingdom">Animalia</named-content></kwd><kwd><named-content xmlns:xlink="http://www.w3.org/1999/xlink" content-type="order">Diptera</named-content></kwd><kwd><named-content xmlns:xlink="http://www.w3.org/1999/xlink" content-type="family">Psychodidae</named-content></kwd></kwd-group><mixed-citation publication-type="journal"><person-group><name><surname>Ježek</surname><given-names>Jan</given-names></name><name><surname>Manko</surname><given-names>Peter</given-names></name><name><surname>Oboňa</surname><given-names>Jozef</given-names></name></person-group><article-title><tp:taxon-name><tp:taxon-name-part taxon-name-part-type="family">Psychodidae</tp:taxon-name-part></tp:taxon-name> (<tp:taxon-name><tp:taxon-name-part taxon-name-part-type="order">Diptera</tp:taxon-name-part></tp:taxon-name>) of Azerbaijan and Georgia – faunistics with biodiversity notes</article-title><source>Zookeys</source><day>15</day><month>6</month><year>2021</year><volume>1049</volume><fpage>15</fpage><lpage>42</lpage><pub-id pub-id-type="doi">10.3897/zookeys.1049.66063</pub-id></mixed-citation></tp:treatment-meta><tp:nomenclature><tp:taxon-name><object-id xmlns:xlink="http://www.w3.org/1999/xlink" content-type="arpha" xlink:type="simple">0BDD7D38-2FED-521A-BDFC-2A498D4DC2F3</object-id>
                <tp:taxon-name-part taxon-name-part-type="genus" reg="Threticus">Threticus</tp:taxon-name-part>
                <tp:taxon-name-part taxon-name-part-type="species" reg="petrosus">petrosus</tp:taxon-name-part>
              </tp:taxon-name><tp:taxon-authority>Ježek, 1997</tp:taxon-authority></tp:nomenclature><tp:treatment-sec sec-type="material" id="SECID0EM6BG"><title>Material examined.</title><p><bold>Georgia</bold>: G 06, 24.9.2019, 1♂, slide Inv. No. 25598, leg. <abbrev xmlns:xlink="http://www.w3.org/1999/xlink" xlink:title="Gilles Vinçon" id="ABBRID0EU6BG" xlink:type="simple">GV</abbrev>.</p></tp:treatment-sec><tp:treatment-sec sec-type="distribution" id="SECID0EY6BG"><title>Distribution.</title><p>Known only from the original paper from Abkhazia (<xref ref-type="bibr" rid="B17">Ježek 1997</xref>; Bzybskij khrebet, pastoral community Kot-Kot nr. peak Khimsa (3033 m a.s.l.) – holotype + 9 paratypes (males)).</p></tp:treatment-sec><tp:treatment-sec sec-type="notes" id="SECID0EDAAI"><title>Note.</title><p>First record since the original description. First record for Georgia, from a territory other than Abkhazia. An extremely rare species known from only two sites at a distance ca. 20–30 km from the Black Sea coast at elevations of ca. 2000 and 2600 m.</p></tp:treatment-sec><ref-list><ref id="B17"><mixed-citation xmlns:xlink="http://www.w3.org/1999/xlink" xlink:type="simple"><person-group><name name-style="western"><surname>Ježek</surname><given-names>J</given-names></name></person-group> (<year>1997</year>) <article-title>New and interesting taxa of moth flies (<tp:taxon-name><tp:taxon-name-part taxon-name-part-type="order">Diptera</tp:taxon-name-part></tp:taxon-name>, <tp:taxon-name><tp:taxon-name-part taxon-name-part-type="family">Psychodidae</tp:taxon-name-part></tp:taxon-name>) from different moist biotopes of the Palaearctic region.</article-title><source>Časopis Národního Muzea, Řada Přírodovědná</source><volume>166</volume>: <fpage>105</fpage>–<lpage>122</lpage>.</mixed-citation></ref></ref-list></tp:taxon-treatment>
