# Supplementary material for: Psychodidae (Diptera) of Azerbaijan and Georgia – faunistics with biodiversity notes
Source: Zookeys. 2021 Jun 15;1049:15–42. doi: 10.3897/zookeys.1049.66063 (PMC8298371; doi:10.3897/zookeys.1049.66063)
Supplement: XML Treatment for Tinearia alternata [file zookeys.1049.66063-treatment42.xml]

<!DOCTYPE tp:taxon-treatment
  PUBLIC "-//TaxonX//DTD Taxonomic Treatment Publishing DTD v0 20100105//EN" "tax-treatment-NSO.dtd">
<tp:taxon-treatment xmlns:tp="http://www.plazi.org/taxpub"><tp:treatment-meta><kwd-group><label>Taxon classification</label><kwd><named-content xmlns:xlink="http://www.w3.org/1999/xlink" content-type="kingdom">Animalia</named-content></kwd><kwd><named-content xmlns:xlink="http://www.w3.org/1999/xlink" content-type="order">Diptera</named-content></kwd><kwd><named-content xmlns:xlink="http://www.w3.org/1999/xlink" content-type="family">Psychodidae</named-content></kwd></kwd-group><mixed-citation publication-type="journal"><person-group><name><surname>Ježek</surname><given-names>Jan</given-names></name><name><surname>Manko</surname><given-names>Peter</given-names></name><name><surname>Oboňa</surname><given-names>Jozef</given-names></name></person-group><article-title><tp:taxon-name><tp:taxon-name-part taxon-name-part-type="family">Psychodidae</tp:taxon-name-part></tp:taxon-name> (<tp:taxon-name><tp:taxon-name-part taxon-name-part-type="order">Diptera</tp:taxon-name-part></tp:taxon-name>) of Azerbaijan and Georgia – faunistics with biodiversity notes</article-title><source>Zookeys</source><day>15</day><month>6</month><year>2021</year><volume>1049</volume><fpage>15</fpage><lpage>42</lpage><pub-id pub-id-type="doi">10.3897/zookeys.1049.66063</pub-id></mixed-citation></tp:treatment-meta><tp:nomenclature><tp:taxon-name><object-id xmlns:xlink="http://www.w3.org/1999/xlink" content-type="arpha" xlink:type="simple">38FFC610-53BF-50CE-AC93-10E49FFAD9C4</object-id>
                <tp:taxon-name-part taxon-name-part-type="genus" reg="Tinearia">Tinearia</tp:taxon-name-part>
                <tp:taxon-name-part taxon-name-part-type="species" reg="alternata">alternata</tp:taxon-name-part>
              </tp:taxon-name><tp:taxon-authority>(Say, 1824)</tp:taxon-authority></tp:nomenclature><tp:treatment-sec sec-type="material" id="SECID0ELBAI"><title>Material examined.</title><p><bold>Georgia</bold>: G 03, 27.9.2019, 1♀, slide Inv. No. 25603, leg. PM; G 08, 1.5.2019, 1♀, slide Inv. No. 25683, leg. JO; g 56, 26.4.2019, 1♀, slide Inv. No. 25682, leg. JO.</p></tp:treatment-sec><tp:treatment-sec sec-type="distribution" id="SECID0ETBAI"><title>Distribution.</title><p>Cosmopolitan and euryvalent species (<xref ref-type="bibr" rid="B50">Kroča and Ježek 2019</xref>).</p></tp:treatment-sec><ref-list><ref id="B50"><mixed-citation xmlns:xlink="http://www.w3.org/1999/xlink" xlink:type="simple"><person-group><name name-style="western"><surname>Kroča</surname><given-names>J</given-names></name><name name-style="western"><surname>Ježek</surname><given-names>J</given-names></name></person-group> (<year>2019</year>) <article-title>Moth flies (<tp:taxon-name><tp:taxon-name-part taxon-name-part-type="order">Diptera</tp:taxon-name-part></tp:taxon-name>: <tp:taxon-name><tp:taxon-name-part taxon-name-part-type="family">Psychodidae</tp:taxon-name-part></tp:taxon-name>) of the Moravskoslezské Beskydy Mts and the Podbeskydská pahorkatina Upland, Czech Republic, II.</article-title><source>Acta Musei Silesiae Scientiae Naturales</source><volume>68</volume>: <fpage>201</fpage>–<lpage>232</lpage>. <ext-link xlink:type="simple" ext-link-type="doi" xlink:href="10.2478/cszma-2019-0021">https://doi.org/10.2478/cszma-2019-0021</ext-link></mixed-citation></ref></ref-list></tp:taxon-treatment>
