# Supplementary material for: Psychodidae (Diptera) of Azerbaijan and Georgia – faunistics with biodiversity notes
Source: Zookeys. 2021 Jun 15;1049:15–42. doi: 10.3897/zookeys.1049.66063 (PMC8298371; doi:10.3897/zookeys.1049.66063)
Supplement: XML Treatment for Tonnoiriella arcuata [file zookeys.1049.66063-treatment43.xml]

<!DOCTYPE tp:taxon-treatment
  PUBLIC "-//TaxonX//DTD Taxonomic Treatment Publishing DTD v0 20100105//EN" "tax-treatment-NSO.dtd">
<tp:taxon-treatment xmlns:tp="http://www.plazi.org/taxpub"><tp:treatment-meta><kwd-group><label>Taxon classification</label><kwd><named-content xmlns:xlink="http://www.w3.org/1999/xlink" content-type="kingdom">Animalia</named-content></kwd><kwd><named-content xmlns:xlink="http://www.w3.org/1999/xlink" content-type="order">Diptera</named-content></kwd><kwd><named-content xmlns:xlink="http://www.w3.org/1999/xlink" content-type="family">Psychodidae</named-content></kwd></kwd-group><mixed-citation publication-type="journal"><person-group><name><surname>Ježek</surname><given-names>Jan</given-names></name><name><surname>Manko</surname><given-names>Peter</given-names></name><name><surname>Oboňa</surname><given-names>Jozef</given-names></name></person-group><article-title><tp:taxon-name><tp:taxon-name-part taxon-name-part-type="family">Psychodidae</tp:taxon-name-part></tp:taxon-name> (<tp:taxon-name><tp:taxon-name-part taxon-name-part-type="order">Diptera</tp:taxon-name-part></tp:taxon-name>) of Azerbaijan and Georgia – faunistics with biodiversity notes</article-title><source>Zookeys</source><day>15</day><month>6</month><year>2021</year><volume>1049</volume><fpage>15</fpage><lpage>42</lpage><pub-id pub-id-type="doi">10.3897/zookeys.1049.66063</pub-id></mixed-citation></tp:treatment-meta><tp:nomenclature><tp:taxon-name><object-id xmlns:xlink="http://www.w3.org/1999/xlink" content-type="arpha" xlink:type="simple">EDBEBC77-50D2-5348-8DB0-EF614CCF4142</object-id>
                <tp:taxon-name-part taxon-name-part-type="genus" reg="Tonnoiriella">Tonnoiriella</tp:taxon-name-part>
                <tp:taxon-name-part taxon-name-part-type="species" reg="arcuata">arcuata</tp:taxon-name-part>
              </tp:taxon-name><tp:taxon-authority>Ježek, 1997</tp:taxon-authority></tp:nomenclature><tp:treatment-sec sec-type="material" id="SECID0EADAI"><title>Material examined.</title><p><bold>Azerbaijan</bold>: A 17, 10.5.2019, 2♂♂, slide Inv. No. 25718 and 25719, leg. JO. <bold>Georgia</bold>: G 09, 2.5.2019, 1♂, slide Inv. No. 25730, leg. JO; G 40, 13.7.2019, 1♂, slide Inv. No. 25635, leg. <abbrev xmlns:xlink="http://www.w3.org/1999/xlink" xlink:title="Tibor Kovács" id="ABBRID0EKDAI" xlink:type="simple">TK</abbrev>, PM, <abbrev xmlns:xlink="http://www.w3.org/1999/xlink" xlink:title="Dávid Murányi" id="ABBRID0EODAI" xlink:type="simple">DM</abbrev>, <abbrev xmlns:xlink="http://www.w3.org/1999/xlink" xlink:title="Gilles Vinçon" id="ABBRID0ESDAI" xlink:type="simple">GV</abbrev>; G 42, 4.7.2019, 1♂, slide Inv. No. 25622, leg. PM; G 47, 9.7.2019, 1♂, slide Inv. No. 25637, leg. <abbrev xmlns:xlink="http://www.w3.org/1999/xlink" xlink:title="Tibor Kovács" id="ABBRID0EWDAI" xlink:type="simple">TK</abbrev>, PM, <abbrev xmlns:xlink="http://www.w3.org/1999/xlink" xlink:title="Dávid Murányi" id="ABBRID0E1DAI" xlink:type="simple">DM</abbrev>, <abbrev xmlns:xlink="http://www.w3.org/1999/xlink" xlink:title="Gilles Vinçon" id="ABBRID0E5DAI" xlink:type="simple">GV</abbrev>.</p></tp:treatment-sec><tp:treatment-sec sec-type="distribution" id="SECID0ECEAI"><title>Distribution.</title><p>Species known only from the original paper from Abkhazia (<xref ref-type="bibr" rid="B17">Ježek 1997</xref>; Pskhu), holotype + 6 paratypes (males).</p></tp:treatment-sec><tp:treatment-sec sec-type="notes" id="SECID0EMEAI"><title>Note.</title><p>First record since the original description, first record for Azerbaijan. Occurs at a wide range of elevations (810–3050 m a.s.l.) at small forest or bushy streams, springs, and side brooks of the Greater Caucasus.</p></tp:treatment-sec><ref-list><ref id="B17"><mixed-citation xmlns:xlink="http://www.w3.org/1999/xlink" xlink:type="simple"><person-group><name name-style="western"><surname>Ježek</surname><given-names>J</given-names></name></person-group> (<year>1997</year>) <article-title>New and interesting taxa of moth flies (<tp:taxon-name><tp:taxon-name-part taxon-name-part-type="order">Diptera</tp:taxon-name-part></tp:taxon-name>, <tp:taxon-name><tp:taxon-name-part taxon-name-part-type="family">Psychodidae</tp:taxon-name-part></tp:taxon-name>) from different moist biotopes of the Palaearctic region.</article-title><source>Časopis Národního Muzea, Řada Přírodovědná</source><volume>166</volume>: <fpage>105</fpage>–<lpage>122</lpage>.</mixed-citation></ref></ref-list></tp:taxon-treatment>
